# Supplementary material for: Mosquito-Disseminated Pyriproxyfen Yields High Breeding-Site Coverage and Boosts Juvenile Mosquito Mortality at the Neighborhood Scale
Source: PLoS Negl Trop Dis. 2015 Apr 7;9(4):e0003702. doi: 10.1371/journal.pntd.0003702 (PMC4388722; doi:10.1371/journal.pntd.0003702)
Supplement: S1 Dataset — (XLS) [file pntd.0003702.s001.xls]

## Sheet: Traps-Dwellings
Dwelling	Trap	Month	Distance (log(m))	The trap was (1=yes; 0=no):		Presence (1) / Absence (0)			Juvenile mortality (all species; proportion)	Number mosquitoes
				Visited	Contaminated	Ae. aegypti	Ae. albopictus	Culex spp.
1	1	1	2.33728	1	0	1	0	0	0	30
2	1	1	2.47041	1	0	0	1	0	0	4
3	1	1	2.27621	1	0	1	0	0	0	3
4	1	1	2.38505	1	0	1	0	1	0	8
5	1	1	1.87182	1	0	1	1	0	0	20
6	1	1	1.99547	1	0	1	1	0	0	79
7	1	1	1.86319	1	0	1	0	0	0	4
8	1	1	2.15022	1	0	1	0	0	0	2
9	1	1	1.77001	1	0	0	1	0	0	6
10	1	1	0.790707	1	0	0	1	1	0	8
11	1	1	0.989672	1	0	0	1	0	0	18
12	1	1	1.04669	1	0	1	0	0	1	1
13	1	1	1.11641	-	-	-	-	-	-	-
14	1	1	1.31486	1	0	0	1	0	0	8
15	1	1	1.9503	1	0	0	1	0	0	14
16	1	1	2.04793	1	0	0	0	1	0.333333	3
17	1	1	1.87616	1	0	1	1	1	0	14
18	1	1	0.488833	1	0	0	1	1	0.047619	63
19	1	1	0.9878	1	0	0	1	0	0	8
20	1	1	0.940367	-	-	-	-	-	-	-
21	1	1	1.10514	1	0	1	1	1	0.2	5
22	1	1	1.24155	1	0	0	1	0	0.333333	3
23	1	1	1.66475	1	0	0	1	1	0	5
24	1	1	1.85141	1	0	1	0	0	0	3
25	1	1	2.1541	1	0	1	0	0	0	3
26	1	1	2.27816	1	0	1	0	0	0	3
27	1	1	0.790707	1	0	1	1	0	0	3
28	1	1	2.20455	1	0	1	1	1	0.0192308	52
29	1	1	2.28388	1	0	0	1	0	0	10
30	1	1	2.22964	1	0	1	1	0	0	10
31	1	1	2.31916	-	-	-	-	-	-	-
32	1	1	2.18412	1	0	0	1	1	0	20
33	1	1	2.35718	0	-	0	0	0	-	0
34	1	1	2.45934	0	-	0	0	0	-	0
35	1	1	2.35992	-	-	-	-	-	-	-
36	1	1	2.45275	1	0	0	1	0	0	1
37	1	1	2.57991	1	0	1	0	0	0	18
38	1	1	2.57357	1	0	1	1	0	0	9
39	1	1	2.5576	0	-	0	0	0	-	0
40	1	1	2.44061	1	0	1	0	0	0	11
41	1	1	2.59896	0	-	0	0	0	-	0
42	1	1	2.5226	-	-	-	-	-	-	-
43	1	1	2.44093	1	0	0	1	0	0	9
44	1	1	2.46979	1	0	0	1	0	0	5
45	1	1	2.55079	0	-	0	0	0	-	0
46	1	1	2.56683	1	0	1	1	0	0.5	2
47	1	1	2.36319	0	-	0	0	0	-	0
48	1	1	2.13284	1	0	0	0	1	0	2
49	1	1	1.75221	-	-	-	-	-	-	-
50	1	1	2.09205	0	-	0	0	0	-	0
51	1	1	1.88857	1	0	1	0	0	0	4
52	1	1	0.83866	0	-	0	0	0	-	0
53	1	1	1.92039	1	0	0	1	1	0	3
54	1	1	1.86841	1	0	0	1	0	0	3
55	1	1	2.21208	0	-	0	0	0	-	0
1	2	1	2.33728	1	0	0	1	0	0.333333	6
2	2	1	2.47041	1	0	1	0	0	0.117647	17
3	2	1	2.27621	1	0	0	1	0	0	2
4	2	1	2.38505	0	-	0	0	0	-	0
5	2	1	1.87182	1	0	1	1	1	0	9
6	2	1	1.99547	1	0	1	0	0	0.0714286	28
7	2	1	1.86319	1	0	1	1	0	0.25	8
8	2	1	2.15022	1	0	1	0	0	0	1
9	2	1	1.77001	1	0	1	1	0	0	7
10	2	1	0.790707	1	0	0	1	1	0	17
11	2	1	0.989672	1	0	1	1	1	0	13
12	2	1	1.04669	1	0	1	1	0	0	3
13	2	1	1.11641	-	-	-	-	-	-	-
14	2	1	1.31486	-	-	-	-	-	-	-
15	2	1	1.9503	1	0	1	0	0	0	18
16	2	1	2.04793	0	-	0	0	0	-	0
17	2	1	1.87616	1	0	1	1	0	0	9
18	2	1	0.488833	1	0	1	0	0	0.181818	11
19	2	1	0.9878	1	0	1	0	0	0	2
20	2	1	0.940367	-	-	-	-	-	-	-
21	2	1	1.10514	-	-	-	-	-	-	-
22	2	1	1.24155	1	0	1	0	0	0.666667	3
23	2	1	1.66475	1	0	1	1	1	0.5	6
24	2	1	1.85141	1	0	1	1	0	0	5
25	2	1	2.1541	1	0	1	0	1	0.333333	3
26	2	1	2.27816	1	0	1	1	0	0	8
27	2	1	0.790707	0	-	0	0	0	-	0
28	2	1	2.20455	1	0	1	1	1	0	12
29	2	1	2.28388	1	0	1	0	0	0	37
30	2	1	2.22964	1	0	0	1	1	0	5
31	2	1	2.31916	1	0	0	0	1	1	1
32	2	1	2.18412	1	0	1	0	0	0	19
33	2	1	2.35718	-	-	-	-	-	-	-
34	2	1	2.45934	1	0	1	1	0	0	4
35	2	1	2.35992	-	-	-	-	-	-	-
36	2	1	2.45275	1	0	1	0	1	0	4
37	2	1	2.57991	-	-	-	-	-	-	-
38	2	1	2.57357	1	0	1	0	0	0	1
39	2	1	2.5576	1	0	0	1	0	0	5
40	2	1	2.44061	1	0	1	1	0	0	3
41	2	1	2.59896	0	-	0	0	0	-	0
42	2	1	2.5226	0	-	0	0	0	-	0
43	2	1	2.44093	1	0	0	1	0	0	4
44	2	1	2.46979	0	-	0	0	0	-	0
45	2	1	2.55079	0	-	0	0	0	-	0
46	2	1	2.56683	1	0	1	0	1	0	2
47	2	1	2.36319	1	0	1	1	0	0	3
48	2	1	2.13284	1	0	0	1	0	0	3
49	2	1	1.75221	1	0	0	1	1	0	5
50	2	1	2.09205	1	0	0	1	0	0	6
51	2	1	1.88857	1	0	1	0	0	0	5
52	2	1	0.83866	1	0	0	1	1	0	9
53	2	1	1.92039	1	0	1	1	1	0	11
54	2	1	1.86841	1	0	1	1	0	0	5
55	2	1	2.21208	1	0	0	1	0	0	1
1	3	1	2.33728	1	0	1	0	0	0	3
2	3	1	2.47041	1	0	1	1	1	0	24
3	3	1	2.27621	1	0	1	0	0	0	7
4	3	1	2.38505	0	-	0	0	0	-	0
5	3	1	1.87182	1	0	1	0	1	0.230769	13
6	3	1	1.99547	1	0	1	0	1	0	17
7	3	1	1.86319	1	0	1	0	1	0	8
8	3	1	2.15022	1	0	1	0	0	0	5
9	3	1	1.77001	1	0	1	1	0	0.25	4
10	3	1	0.790707	1	0	0	1	1	0	24
11	3	1	0.989672	1	0	1	1	1	0	13
12	3	1	1.04669	-	-	-	-	-	-	-
13	3	1	1.11641	1	0	1	0	0	0	3
14	3	1	1.31486	1	0	1	1	0	0	12
15	3	1	1.9503	1	0	1	1	1	0	19
16	3	1	2.04793	0	-	0	0	0	-	0
17	3	1	1.87616	1	0	1	1	1	0	4
18	3	1	0.488833	1	0	1	1	0	0	28
19	3	1	0.9878	0	-	0	0	0	-	0
20	3	1	0.940367	1	0	0	1	1	0.027027	37
21	3	1	1.10514	0	-	0	0	0	-	0
22	3	1	1.24155	1	0	0	1	1	0	23
23	3	1	1.66475	1	0	0	1	0	0	12
24	3	1	1.85141	1	0	1	1	0	0	2
25	3	1	2.1541	1	0	1	0	1	0.166667	6
26	3	1	2.27816	1	0	0	1	0	0.0238095	42
27	3	1	0.790707	0	-	0	0	0	-	0
28	3	1	2.20455	1	0	0	1	0	0	3
29	3	1	2.28388	-	-	-	-	-	-	-
30	3	1	2.22964	0	-	0	0	0	-	0
31	3	1	2.31916	1	0	0	1	0	0	2
32	3	1	2.18412	1	0	0	1	0	0	2
33	3	1	2.35718	1	0	0	1	0	0	3
34	3	1	2.45934	1	0	0	1	1	0	4
35	3	1	2.35992	-	-	-	-	-	-	-
36	3	1	2.45275	1	0	1	0	0	0	11
37	3	1	2.57991	1	0	1	1	1	0	19
38	3	1	2.57357	1	0	1	1	0	0	7
39	3	1	2.5576	1	0	0	1	0	0	1
40	3	1	2.44061	1	0	0	1	0	0	10
41	3	1	2.59896	1	0	1	1	0	0	5
42	3	1	2.5226	1	0	1	0	0	0	2
43	3	1	2.44093	1	0	1	0	0	0	3
44	3	1	2.46979	-	-	-	-	-	-	-
45	3	1	2.55079	1	0	1	1	0	0	3
46	3	1	2.56683	1	0	0	1	0	0	2
47	3	1	2.36319	1	0	0	1	0	0	21
48	3	1	2.13284	1	0	1	1	1	0	67
49	3	1	1.75221	1	0	1	1	0	0	22
50	3	1	2.09205	1	0	0	1	1	0.0588235	17
51	3	1	1.88857	1	0	1	1	1	0	7
52	3	1	0.83866	1	0	1	1	1	0	20
53	3	1	1.92039	1	0	0	0	1	0	3
54	3	1	1.86841	0	-	0	0	0	-	0
55	3	1	2.21208	0	-	0	0	0	-	0
1	1	2	2.33728	1	0	1	0	1	0	9
2	1	2	2.47041	1	0	1	0	0	0.333333	3
3	1	2	2.27621	1	0	1	0	0	0	2
4	1	2	2.38505	0	-	0	0	0	-	0
5	1	2	1.87182	1	0	1	1	0	0	5
6	1	2	1.99547	1	0	0	1	0	0	46
7	1	2	1.86319	1	0	0	1	1	0	7
8	1	2	2.15022	1	0	1	1	0	0	9
9	1	2	1.77001	1	0	1	1	0	0.4	5
10	1	2	0.790707	1	0	0	1	0	0.1	10
11	1	2	0.989672	1	0	1	1	0	0	19
12	1	2	1.04669	0	-	0	0	0	-	0
13	1	2	1.11641	0	-	0	0	0	-	0
14	1	2	1.31486	1	0	0	1	0	0.0909091	11
15	1	2	1.9503	1	0	1	1	1	0	17
16	1	2	2.04793	0	-	0	0	0	-	0
17	1	2	1.87616	1	0	1	0	0	0	2
18	1	2	0.488833	0	-	0	0	0	-	0
19	1	2	0.9878	1	0	1	1	0	0	13
20	1	2	0.940367	1	0	1	1	0	0	10
21	1	2	1.10514	1	0	1	1	0	0	7
22	1	2	1.24155	1	0	1	1	0	0	8
23	1	2	1.66475	-	-	-	-	-	-	-
24	1	2	1.85141	1	0	0	1	0	0	4
25	1	2	2.1541	1	0	0	1	0	0.25	4
26	1	2	2.27816	1	0	1	1	0	0.333333	6
27	1	2	0.790707	1	0	0	1	0	0	6
28	1	2	2.20455	1	0	0	1	0	0	4
29	1	2	2.28388	1	0	1	1	0	0	45
30	1	2	2.22964	1	0	1	1	0	0.333333	3
31	1	2	2.31916	1	0	1	1	0	0	6
32	1	2	2.18412	1	0	1	1	0	0	13
33	1	2	2.35718	1	0	1	0	0	0	3
34	1	2	2.45934	1	0	1	0	0	1	1
35	1	2	2.35992	-	-	-	-	-	-	-
36	1	2	2.45275	1	0	0	1	0	0	5
37	1	2	2.57991	0	-	0	0	0	-	0
38	1	2	2.57357	1	0	1	0	0	0	9
39	1	2	2.5576	0	-	0	0	0	-	0
40	1	2	2.44061	0	-	0	0	0	-	0
41	1	2	2.59896	1	0	1	0	0	0	7
42	1	2	2.5226	1	0	1	1	0	0	19
43	1	2	2.44093	0	-	0	0	0	-	0
44	1	2	2.46979	-	-	-	-	-	-	-
45	1	2	2.55079	1	0	0	1	0	0.0833333	12
46	1	2	2.56683	1	0	1	1	0	0	5
47	1	2	2.36319	-	-	-	-	-	-	-
48	1	2	2.13284	1	0	0	1	0	0	6
49	1	2	1.75221	1	0	1	1	0	0	13
50	1	2	2.09205	1	0	1	1	0	0	16
51	1	2	1.88857	1	0	0	1	0	0	1
52	1	2	0.83866	1	0	0	1	0	0	1
53	1	2	1.92039	0	-	0	0	0	-	0
54	1	2	1.86841	1	0	1	1	0	0	29
55	1	2	2.21208	1	0	1	0	0	0	17
1	2	2	2.33728	1	0	1	0	0	0	1
2	2	2	2.47041	1	0	1	1	0	0	5
3	2	2	2.27621	1	0	0	0	1	0	1
4	2	2	2.38505	1	0	1	0	0	0.235294	17
5	2	2	1.87182	1	0	0	1	0	0	6
6	2	2	1.99547	1	0	1	1	0	0.8	5
7	2	2	1.86319	1	0	1	0	0	0	24
8	2	2	2.15022	1	0	1	0	0	0.25	8
9	2	2	1.77001	0	-	0	0	0	-	0
10	2	2	0.790707	1	0	1	1	0	0	7
11	2	2	0.989672	1	0	0	1	0	0	8
12	2	2	1.04669	1	0	1	0	0	0.285714	7
13	2	2	1.11641	-	-	-	-	-	-	-
14	2	2	1.31486	0	-	0	0	0	-	0
15	2	2	1.9503	1	0	1	1	0	0	8
16	2	2	2.04793	1	0	0	1	0	0	1
17	2	2	1.87616	1	0	0	1	0	0	2
18	2	2	0.488833	0	-	0	0	0	-	0
19	2	2	0.9878	1	0	1	1	0	0	6
20	2	2	0.940367	-	-	-	-	-	-	-
21	2	2	1.10514	1	0	1	1	0	0	11
22	2	2	1.24155	1	0	1	0	0	0	9
23	2	2	1.66475	0	-	0	0	0	-	0
24	2	2	1.85141	0	-	0	0	0	-	0
25	2	2	2.1541	1	0	1	0	0	0.5	2
26	2	2	2.27816	1	0	1	0	0	0.0833333	12
27	2	2	0.790707	1	0	0	1	0	0	3
28	2	2	2.20455	1	0	1	0	0	0	2
29	2	2	2.28388	0	-	0	0	0	-	0
30	2	2	2.22964	1	0	1	1	0	0.2	5
31	2	2	2.31916	1	0	0	1	0	0.666667	3
32	2	2	2.18412	1	0	1	0	0	0	18
33	2	2	2.35718	1	0	0	1	0	0	7
34	2	2	2.45934	1	0	1	0	0	0	2
35	2	2	2.35992	1	0	0	1	0	0	5
36	2	2	2.45275	0	-	0	0	0	-	0
37	2	2	2.57991	0	-	0	0	0	-	0
38	2	2	2.57357	1	0	1	0	0	0.2	5
39	2	2	2.5576	0	-	0	0	0	-	0
40	2	2	2.44061	1	0	1	0	0	0	5
41	2	2	2.59896	1	0	1	0	0	0	29
42	2	2	2.5226	1	0	1	1	0	0	8
43	2	2	2.44093	1	0	1	1	1	0.0952381	21
44	2	2	2.46979	1	0	0	1	0	0	5
45	2	2	2.55079	1	0	1	1	0	0	6
46	2	2	2.56683	0	-	0	0	0	-	0
47	2	2	2.36319	1	0	1	0	0	0.157895	19
48	2	2	2.13284	1	0	0	1	1	0	17
49	2	2	1.75221	1	0	1	1	0	0	4
50	2	2	2.09205	1	0	0	1	0	0.375	8
51	2	2	1.88857	1	0	0	1	0	0	2
52	2	2	0.83866	1	0	1	1	0	0	3
53	2	2	1.92039	1	0	1	0	0	0.2	5
54	2	2	1.86841	1	0	1	0	0	0.5	2
55	2	2	2.21208	1	0	0	1	0	0	1
1	3	2	2.33728	1	0	1	1	0	0.142857	7
2	3	2	2.47041	-	-	-	-	-	-	-
3	3	2	2.27621	1	0	1	1	0	0.75	4
4	3	2	2.38505	0	-	0	0	0	-	0
5	3	2	1.87182	1	0	1	0	0	0	11
6	3	2	1.99547	1	0	0	1	0	0	8
7	3	2	1.86319	1	0	1	1	0	0.111111	9
8	3	2	2.15022	0	-	0	0	0	-	0
9	3	2	1.77001	1	0	1	0	0	0	1
10	3	2	0.790707	1	0	0	1	1	0	2
11	3	2	0.989672	1	0	0	1	0	0	3
12	3	2	1.04669	0	-	0	0	0	-	0
13	3	2	1.11641	0	-	0	0	0	-	0
14	3	2	1.31486	1	0	1	1	0	0.0454545	22
15	3	2	1.9503	1	0	1	1	0	0.2	5
16	3	2	2.04793	1	0	0	1	0	0	1
17	3	2	1.87616	0	-	0	0	0	-	0
18	3	2	0.488833	1	0	0	1	0	0.111111	9
19	3	2	0.9878	1	0	0	1	0	0	5
20	3	2	0.940367	-	-	-	-	-	-	-
21	3	2	1.10514	-	-	-	-	-	-	-
22	3	2	1.24155	1	0	0	1	0	0	2
23	3	2	1.66475	-	-	-	-	-	-	-
24	3	2	1.85141	1	0	1	0	0	0	3
25	3	2	2.1541	1	0	1	0	0	0	2
26	3	2	2.27816	1	0	0	1	0	0	7
27	3	2	0.790707	1	0	0	1	0	0	66
28	3	2	2.20455	1	0	1	1	0	0	7
29	3	2	2.28388	-	-	-	-	-	-	-
30	3	2	2.22964	1	0	1	0	0	0.0869565	23
31	3	2	2.31916	1	0	0	1	0	0	3
32	3	2	2.18412	1	0	1	0	0	0	8
33	3	2	2.35718	1	0	1	0	0	0	2
34	3	2	2.45934	1	0	1	0	0	0	1
35	3	2	2.35992	1	0	1	0	0	0	7
36	3	2	2.45275	1	0	0	1	0	0	1
37	3	2	2.57991	1	0	1	1	0	0	10
38	3	2	2.57357	0	-	0	0	0	-	0
39	3	2	2.5576	1	0	1	0	1	0	6
40	3	2	2.44061	1	0	1	0	0	0.152174	46
41	3	2	2.59896	1	0	1	1	0	0	32
42	3	2	2.5226	1	0	1	1	0	0	4
43	3	2	2.44093	-	-	-	-	-	-	-
44	3	2	2.46979	0	-	0	0	0	-	0
45	3	2	2.55079	0	-	0	0	0	-	0
46	3	2	2.56683	1	0	1	0	0	0	4
47	3	2	2.36319	1	0	1	1	0	0.25	8
48	3	2	2.13284	1	0	1	1	0	0	28
49	3	2	1.75221	1	0	1	1	1	0	16
50	3	2	2.09205	1	0	0	1	0	0	1
51	3	2	1.88857	1	0	1	1	0	0	33
52	3	2	0.83866	1	0	0	1	0	0	1
53	3	2	1.92039	0	-	0	0	0	-	0
54	3	2	1.86841	-	-	-	-	-	-	-
55	3	2	2.21208	1	0	1	1	1	0.2	15
1	1	3	2.33728	1	0	1	0	0	0.5	4
2	1	3	2.47041	1	0	1	0	0	0	1
3	1	3	2.27621	1	0	0	1	0	0.16	25
4	1	3	2.38505	1	0	1	0	0	0.5	2
5	1	3	1.87182	1	0	1	1	0	0.235294	17
6	1	3	1.99547	1	0	0	1	0	0	4
7	1	3	1.86319	1	0	0	1	0	0	13
8	1	3	2.15022	1	0	1	0	0	0	2
9	1	3	1.77001	1	0	0	1	0	0.5	8
10	1	3	0.790707	0	-	0	0	0	-	0
11	1	3	0.989672	1	0	0	1	0	0	17
12	1	3	1.04669	1	0	1	0	0	0	11
13	1	3	1.11641	0	-	0	0	0	-	0
14	1	3	1.31486	-	-	-	-	-	-	-
15	1	3	1.9503	1	0	0	1	1	0	7
16	1	3	2.04793	1	0	0	1	0	0	30
17	1	3	1.87616	0	-	0	0	0	-	0
18	1	3	0.488833	1	0	0	1	0	0	1
19	1	3	0.9878	0	-	0	0	0	-	0
20	1	3	0.940367	1	0	1	1	0	0	4
21	1	3	1.10514	0	-	0	0	0	-	0
22	1	3	1.24155	1	0	1	0	0	0	3
23	1	3	1.66475	1	0	0	0	1	0	2
24	1	3	1.85141	1	0	1	0	0	0	6
25	1	3	2.1541	1	0	1	0	0	0	21
26	1	3	2.27816	1	0	0	0	1	0	1
27	1	3	0.790707	1	0	1	1	0	0	12
28	1	3	2.20455	0	-	0	0	0	-	0
29	1	3	2.28388	1	0	1	0	0	0	11
30	1	3	2.22964	1	0	1	1	0	0	10
31	1	3	2.31916	1	0	1	0	0	0	2
32	1	3	2.18412	0	-	0	0	0	-	0
33	1	3	2.35718	1	0	1	0	0	0	18
34	1	3	2.45934	1	0	1	0	0	0	22
35	1	3	2.35992	-	-	-	-	-	-	-
36	1	3	2.45275	1	0	1	0	0	0	9
37	1	3	2.57991	1	0	0	1	0	0	14
38	1	3	2.57357	1	0	0	0	1	0	1
39	1	3	2.5576	0	-	0	0	0	-	0
40	1	3	2.44061	-	-	-	-	-	-	-
41	1	3	2.59896	1	0	1	0	1	0	10
42	1	3	2.5226	1	0	0	1	0	0	6
43	1	3	2.44093	1	0	0	1	0	0	7
44	1	3	2.46979	1	0	1	1	0	0.2	10
45	1	3	2.55079	1	0	0	0	1	0	1
46	1	3	2.56683	0	-	0	0	0	-	0
47	1	3	2.36319	-	-	-	-	-	-	-
48	1	3	2.13284	1	0	1	1	0	0	17
49	1	3	1.75221	1	0	0	1	0	0	9
50	1	3	2.09205	0	-	0	0	0	-	0
51	1	3	1.88857	1	0	1	0	0	0.333333	3
52	1	3	0.83866	1	0	0	1	1	0	15
53	1	3	1.92039	1	0	1	1	0	0	45
54	1	3	1.86841	-	-	-	-	-	-	-
55	1	3	2.21208	1	0	1	1	0	0	2
1	2	3	2.33728	1	0	1	0	0	0	4
2	2	3	2.47041	1	0	1	0	0	0	9
3	2	3	2.27621	1	0	0	1	0	0	6
4	2	3	2.38505	0	-	0	0	0	-	0
5	2	3	1.87182	1	0	1	1	0	0	18
6	2	3	1.99547	1	0	1	0	0	0	3
7	2	3	1.86319	1	0	0	1	0	0.25	4
8	2	3	2.15022	1	0	0	1	0	0	1
9	2	3	1.77001	1	0	1	0	1	0	62
10	2	3	0.790707	-	-	-	-	-	-	-
11	2	3	0.989672	1	0	1	1	0	0	6
12	2	3	1.04669	1	0	0	1	0	0	17
13	2	3	1.11641	1	0	0	1	0	0	7
14	2	3	1.31486	1	0	0	1	0	0	1
15	2	3	1.9503	1	0	1	1	0	0	21
16	2	3	2.04793	1	0	1	0	0	0	1
17	2	3	1.87616	-	-	-	-	-	-	-
18	2	3	0.488833	-	-	-	-	-	-	-
19	2	3	0.9878	1	0	1	0	0	0	6
20	2	3	0.940367	1	0	0	1	0	0	13
21	2	3	1.10514	1	0	1	0	1	0	9
22	2	3	1.24155	0	-	0	0	0	-	0
23	2	3	1.66475	0	-	0	0	0	-	0
24	2	3	1.85141	1	0	1	0	1	0	9
25	2	3	2.1541	1	0	1	0	0	0	7
26	2	3	2.27816	1	0	0	0	1	0	9
27	2	3	0.790707	1	0	1	0	0	0	4
28	2	3	2.20455	1	0	0	1	0	0	3
29	2	3	2.28388	1	0	1	0	0	0.0769231	13
30	2	3	2.22964	1	0	0	1	0	0	28
31	2	3	2.31916	1	0	1	1	0	0	8
32	2	3	2.18412	1	0	1	1	0	0	5
33	2	3	2.35718	0	-	0	0	0	-	0
34	2	3	2.45934	1	0	1	1	1	0	12
35	2	3	2.35992	1	0	1	1	1	0	21
36	2	3	2.45275	1	0	1	1	0	0	4
37	2	3	2.57991	1	0	1	1	0	0	9
38	2	3	2.57357	1	0	1	0	1	0.666667	3
39	2	3	2.5576	1	0	1	0	0	0	4
40	2	3	2.44061	0	-	0	0	0	-	0
41	2	3	2.59896	1	0	1	0	0	0	9
42	2	3	2.5226	1	0	0	1	0	0	5
43	2	3	2.44093	1	0	1	1	0	0	11
44	2	3	2.46979	1	0	1	1	1	0	23
45	2	3	2.55079	1	0	1	1	1	0	7
46	2	3	2.56683	1	0	0	0	1	0	1
47	2	3	2.36319	-	-	-	-	-	-	-
48	2	3	2.13284	1	0	1	1	0	0	25
49	2	3	1.75221	1	0	1	1	1	0	22
50	2	3	2.09205	1	0	1	1	1	0	16
51	2	3	1.88857	1	0	1	1	0	0	20
52	2	3	0.83866	-	-	-	-	-	-	-
53	2	3	1.92039	1	0	0	1	0	0	6
54	2	3	1.86841	-	-	-	-	-	-	-
55	2	3	2.21208	0	-	0	0	0	-	0
1	3	3	2.33728	1	0	1	0	0	0	4
2	3	3	2.47041	1	0	1	0	0	0	6
3	3	3	2.27621	1	0	1	0	0	0	18
4	3	3	2.38505	0	-	0	0	0	-	0
5	3	3	1.87182	1	0	1	1	0	0	6
6	3	3	1.99547	1	0	1	1	1	0	89
7	3	3	1.86319	1	0	1	0	1	0	45
8	3	3	2.15022	0	-	0	0	0	-	0
9	3	3	1.77001	1	0	0	1	0	0	8
10	3	3	0.790707	1	0	1	1	0	0	11
11	3	3	0.989672	1	0	0	1	0	0	25
12	3	3	1.04669	-	-	-	-	-	-	-
13	3	3	1.11641	1	0	0	1	0	0	1
14	3	3	1.31486	1	0	0	1	0	0	7
15	3	3	1.9503	1	0	1	0	0	0	6
16	3	3	2.04793	1	0	0	0	1	0	3
17	3	3	1.87616	1	0	1	0	0	0	5
18	3	3	0.488833	1	0	1	0	0	0	6
19	3	3	0.9878	0	-	0	0	0	-	0
20	3	3	0.940367	1	0	0	1	1	0	9
21	3	3	1.10514	1	0	0	0	1	0	10
22	3	3	1.24155	1	0	0	1	1	0	14
23	3	3	1.66475	0	-	0	0	0	-	0
24	3	3	1.85141	1	0	1	0	0	0	2
25	3	3	2.1541	1	0	1	0	0	0	6
26	3	3	2.27816	1	0	1	0	0	0	3
27	3	3	0.790707	1	0	1	1	0	0.125	8
28	3	3	2.20455	1	0	1	1	0	0	15
29	3	3	2.28388	1	0	1	0	0	0	18
30	3	3	2.22964	1	0	1	0	0	0	4
31	3	3	2.31916	1	0	0	1	0	0	2
32	3	3	2.18412	0	-	0	0	0	-	0
33	3	3	2.35718	1	0	0	0	1	0	1
34	3	3	2.45934	1	0	1	0	1	0	35
35	3	3	2.35992	1	0	1	0	0	0	7
36	3	3	2.45275	1	0	1	0	0	0	18
37	3	3	2.57991	1	0	0	1	0	0	13
38	3	3	2.57357	1	0	1	0	0	0	5
39	3	3	2.5576	1	0	0	1	0	0	8
40	3	3	2.44061	-	-	-	-	-	-	-
41	3	3	2.59896	1	0	0	1	0	0	18
42	3	3	2.5226	1	0	0	1	0	0	10
43	3	3	2.44093	0	-	0	0	0	-	0
44	3	3	2.46979	0	-	0	0	0	-	0
45	3	3	2.55079	1	0	1	0	0	0	1
46	3	3	2.56683	1	0	0	1	0	0	1
47	3	3	2.36319	-	-	-	-	-	-	-
48	3	3	2.13284	1	0	0	1	0	0	17
49	3	3	1.75221	0	-	0	0	0	-	0
50	3	3	2.09205	1	0	1	1	0	0	9
51	3	3	1.88857	1	0	1	0	0	0	16
52	3	3	0.83866	1	0	1	1	0	0	5
53	3	3	1.92039	1	0	1	1	0	0	23
54	3	3	1.86841	1	0	1	1	0	0	25
55	3	3	2.21208	1	0	1	0	0	0.25	8
1	1	4	2.33728	1	0	0	1	0	0	7
2	1	4	2.47041	1	0	1	1	0	0	34
3	1	4	2.27621	1	0	1	0	0	0	1
4	1	4	2.38505	1	0	1	0	0	0	1
5	1	4	1.87182	1	0	1	1	1	0	17
6	1	4	1.99547	0	-	0	0	0	-	0
7	1	4	1.86319	1	0	1	1	0	0	59
8	1	4	2.15022	-	-	-	-	-	-	-
9	1	4	1.77001	-	-	-	-	-	-	-
10	1	4	0.790707	1	0	1	0	0	0	7
11	1	4	0.989672	1	0	0	1	0	0	12
12	1	4	1.04669	1	0	1	0	0	0	23
13	1	4	1.11641	0	-	0	0	0	-	0
14	1	4	1.31486	1	0	0	1	0	0	19
15	1	4	1.9503	1	0	0	1	0	0	5
16	1	4	2.04793	1	0	1	1	0	0	33
17	1	4	1.87616	1	0	0	1	0	0	2
18	1	4	0.488833	-	-	-	-	-	-	-
19	1	4	0.9878	0	-	0	0	0	-	0
20	1	4	0.940367	-	-	-	-	-	-	-
21	1	4	1.10514	1	0	0	1	0	0	6
22	1	4	1.24155	0	-	0	0	0	-	0
23	1	4	1.66475	1	0	1	0	0	0.0454545	22
24	1	4	1.85141	1	0	0	0	1	1	1
25	1	4	2.1541	1	0	1	0	0	0	2
26	1	4	2.27816	0	-	0	0	0	-	0
27	1	4	0.790707	1	0	0	1	0	0.25	4
28	1	4	2.20455	1	0	1	1	0	0	4
29	1	4	2.28388	1	0	1	0	0	0	6
30	1	4	2.22964	1	0	0	1	1	0	2
31	1	4	2.31916	1	0	1	0	0	0	5
32	1	4	2.18412	1	0	1	0	0	0	17
33	1	4	2.35718	1	0	1	0	0	0.0666667	15
34	1	4	2.45934	1	0	1	1	0	0	9
35	1	4	2.35992	-	-	-	-	-	-	-
36	1	4	2.45275	0	-	0	0	0	-	0
37	1	4	2.57991	1	0	1	1	0	0	35
38	1	4	2.57357	1	0	1	1	0	0	31
39	1	4	2.5576	1	0	0	0	1	0	1
40	1	4	2.44061	0	-	0	0	0	-	0
41	1	4	2.59896	-	-	-	-	-	-	-
42	1	4	2.5226	1	0	1	0	1	0	15
43	1	4	2.44093	-	-	-	-	-	-	-
44	1	4	2.46979	0	-	0	0	0	-	0
45	1	4	2.55079	1	0	0	1	0	0.0434783	23
46	1	4	2.56683	0	-	0	0	0	-	0
47	1	4	2.36319	1	0	0	1	0	0	6
48	1	4	2.13284	1	0	0	1	0	0.129032	31
49	1	4	1.75221	1	0	1	1	0	0	15
50	1	4	2.09205	1	0	0	0	1	0	5
51	1	4	1.88857	0	-	0	0	0	-	0
52	1	4	0.83866	1	0	1	1	0	0	15
53	1	4	1.92039	1	0	1	0	1	0	2
54	1	4	1.86841	1	0	1	0	0	0	3
55	1	4	2.21208	1	0	1	0	0	0	25
1	2	4	2.33728	1	0	0	1	0	0	6
2	2	4	2.47041	0	-	0	0	0	-	0
3	2	4	2.27621	1	0	1	1	0	0	26
4	2	4	2.38505	0	-	0	0	0	-	0
5	2	4	1.87182	1	0	1	1	0	0	12
6	2	4	1.99547	1	0	1	0	0	0.25	12
7	2	4	1.86319	1	0	1	1	0	0	31
8	2	4	2.15022	1	0	1	0	0	0	1
9	2	4	1.77001	1	0	0	0	1	0	1
10	2	4	0.790707	-	-	-	-	-	-	-
11	2	4	0.989672	1	0	0	1	0	0.0909091	11
12	2	4	1.04669	1	0	0	0	1	0	1
13	2	4	1.11641	0	-	0	0	0	-	0
14	2	4	1.31486	-	-	-	-	-	-	-
15	2	4	1.9503	1	0	0	1	0	0	6
16	2	4	2.04793	1	0	1	1	0	0	16
17	2	4	1.87616	1	0	1	0	0	0	2
18	2	4	0.488833	-	-	-	-	-	-	-
19	2	4	0.9878	0	-	0	0	0	-	0
20	2	4	0.940367	1	0	0	1	0	0	2
21	2	4	1.10514	1	0	1	1	0	0	6
22	2	4	1.24155	1	0	1	0	0	0	3
23	2	4	1.66475	1	0	0	1	0	0	10
24	2	4	1.85141	1	0	0	0	1	0.125	32
25	2	4	2.1541	1	0	1	0	0	0.166667	6
26	2	4	2.27816	1	0	1	1	0	0	22
27	2	4	0.790707	1	0	0	1	0	0	12
28	2	4	2.20455	1	0	0	0	1	0	4
29	2	4	2.28388	0	-	0	0	0	-	0
30	2	4	2.22964	-	-	-	-	-	-	-
31	2	4	2.31916	1	0	0	1	0	0	8
32	2	4	2.18412	1	0	0	1	1	0	2
33	2	4	2.35718	-	-	-	-	-	-	-
34	2	4	2.45934	1	0	0	1	0	0	6
35	2	4	2.35992	-	-	-	-	-	-	-
36	2	4	2.45275	1	0	1	0	0	0	9
37	2	4	2.57991	-	-	-	-	-	-	-
38	2	4	2.57357	1	0	1	0	0	0	2
39	2	4	2.5576	1	0	1	0	0	0	14
40	2	4	2.44061	-	-	-	-	-	-	-
41	2	4	2.59896	1	0	1	0	0	0	21
42	2	4	2.5226	1	0	1	0	0	0	21
43	2	4	2.44093	1	0	1	1	0	0	10
44	2	4	2.46979	1	0	1	1	0	0.333333	6
45	2	4	2.55079	1	0	0	1	0	0	12
46	2	4	2.56683	0	-	0	0	0	-	0
47	2	4	2.36319	1	0	0	0	1	0	6
48	2	4	2.13284	1	0	0	1	0	0	19
49	2	4	1.75221	1	0	0	1	0	0	17
50	2	4	2.09205	1	0	0	0	1	0.00970874	206
51	2	4	1.88857	1	0	1	1	0	0	14
52	2	4	0.83866	1	0	1	1	0	0	10
53	2	4	1.92039	1	0	0	1	1	0	15
54	2	4	1.86841	1	0	1	1	0	0	17
55	2	4	2.21208	1	0	0	1	0	0	6
1	3	4	2.33728	1	0	1	0	1	0	3
2	3	4	2.47041	1	0	0	1	0	0	47
3	3	4	2.27621	1	0	1	0	0	0	11
4	3	4	2.38505	1	0	0	0	1	0	2
5	3	4	1.87182	1	0	1	0	0	0	17
6	3	4	1.99547	0	-	0	0	0	-	0
7	3	4	1.86319	0	-	0	0	0	-	0
8	3	4	2.15022	-	-	-	-	-	-	-
9	3	4	1.77001	1	0	1	0	0	0	1
10	3	4	0.790707	1	0	1	1	0	0	3
11	3	4	0.989672	-	-	-	-	-	-	-
12	3	4	1.04669	1	0	1	0	0	0	10
13	3	4	1.11641	0	-	0	0	0	-	0
14	3	4	1.31486	1	0	1	1	0	0	5
15	3	4	1.9503	0	-	0	0	0	-	0
16	3	4	2.04793	1	0	0	1	0	0	1
17	3	4	1.87616	1	0	0	1	0	0	5
18	3	4	0.488833	-	-	-	-	-	-	-
19	3	4	0.9878	0	-	0	0	0	-	0
20	3	4	0.940367	1	0	1	1	0	0	28
21	3	4	1.10514	0	-	0	0	0	-	0
22	3	4	1.24155	0	-	0	0	0	-	0
23	3	4	1.66475	0	-	0	0	0	-	0
24	3	4	1.85141	-	-	-	-	-	-	-
25	3	4	2.1541	0	-	0	0	0	-	0
26	3	4	2.27816	1	0	0	0	1	1	1
27	3	4	0.790707	1	0	0	1	1	0.105263	19
28	3	4	2.20455	1	0	1	0	0	0	5
29	3	4	2.28388	-	-	-	-	-	-	-
30	3	4	2.22964	1	0	0	1	0	0	13
31	3	4	2.31916	1	0	1	0	0	0	3
32	3	4	2.18412	1	0	1	0	0	0	1
33	3	4	2.35718	1	0	1	0	0	0.5	6
34	3	4	2.45934	0	-	0	0	0	-	0
35	3	4	2.35992	-	-	-	-	-	-	-
36	3	4	2.45275	1	0	1	0	1	0	3
37	3	4	2.57991	1	0	1	1	0	0	14
38	3	4	2.57357	-	-	-	-	-	-	-
39	3	4	2.5576	1	0	1	0	0	0	9
40	3	4	2.44061	1	0	0	1	0	0	3
41	3	4	2.59896	1	0	0	1	1	0	19
42	3	4	2.5226	1	0	1	0	0	0	19
43	3	4	2.44093	1	0	1	0	0	0	1
44	3	4	2.46979	1	0	1	0	0	0	9
45	3	4	2.55079	1	0	1	1	0	0	14
46	3	4	2.56683	1	0	1	0	0	0.222222	18
47	3	4	2.36319	1	0	0	0	1	1	3
48	3	4	2.13284	1	0	0	1	0	0	4
49	3	4	1.75221	1	0	0	1	1	0	32
50	3	4	2.09205	1	0	0	1	0	0	10
51	3	4	1.88857	-	-	-	-	-	-	-
52	3	4	0.83866	1	0	1	1	0	0	10
53	3	4	1.92039	1	0	0	1	0	0	5
54	3	4	1.86841	1	0	1	0	0	0	1
55	3	4	2.21208	1	0	0	1	0	0.0434783	23
1	1	5	2.33728	1	0	1	0	0	0	9
2	1	5	2.47041	1	0	1	1	1	0	24
3	1	5	2.27621	1	0	1	0	0	0	3
4	1	5	2.38505	0	-	0	0	0	-	0
5	1	5	1.87182	1	0	1	0	0	0	37
6	1	5	1.99547	0	-	0	0	0	-	0
7	1	5	1.86319	1	0	0	1	0	0.05	40
8	1	5	2.15022	1	0	1	0	0	0	2
9	1	5	1.77001	1	0	0	1	0	0	4
10	1	5	0.790707	1	0	0	1	0	0	2
11	1	5	0.989672	1	0	1	0	0	0	7
12	1	5	1.04669	1	0	1	1	0	0	4
13	1	5	1.11641	-	-	-	-	-	-	-
14	1	5	1.31486	1	0	1	1	0	0	6
15	1	5	1.9503	0	-	0	0	0	-	0
16	1	5	2.04793	1	0	0	1	0	0	20
17	1	5	1.87616	1	0	0	0	1	0	1
18	1	5	0.488833	-	-	-	-	-	-	-
19	1	5	0.9878	1	0	1	1	0	0	3
20	1	5	0.940367	0	-	0	0	0	-	0
21	1	5	1.10514	0	-	0	0	0	-	0
22	1	5	1.24155	0	-	0	0	0	-	0
23	1	5	1.66475	0	-	0	0	0	-	0
24	1	5	1.85141	1	0	1	0	0	0	3
25	1	5	2.1541	1	0	1	0	0	0	5
26	1	5	2.27816	0	-	0	0	0	-	0
27	1	5	0.790707	1	0	0	1	0	0.0625	16
28	1	5	2.20455	1	0	0	1	0	0	35
29	1	5	2.28388	-	-	-	-	-	-	-
30	1	5	2.22964	1	0	1	0	0	0	21
31	1	5	2.31916	1	0	1	1	1	0	7
32	1	5	2.18412	0	-	0	0	0	-	0
33	1	5	2.35718	0	-	0	0	0	-	0
34	1	5	2.45934	1	0	1	1	0	0	11
35	1	5	2.35992	1	0	1	0	0	0	15
36	1	5	2.45275	1	0	1	1	0	0	19
37	1	5	2.57991	1	0	1	0	0	0	15
38	1	5	2.57357	1	0	0	1	0	0	4
39	1	5	2.5576	1	0	0	1	0	0	11
40	1	5	2.44061	1	0	0	0	1	0	13
41	1	5	2.59896	1	0	1	1	0	0	4
42	1	5	2.5226	1	0	1	0	0	0	17
43	1	5	2.44093	1	0	0	1	0	0	6
44	1	5	2.46979	1	0	0	1	0	0	18
45	1	5	2.55079	0	-	0	0	0	-	0
46	1	5	2.56683	1	0	1	0	1	0	3
47	1	5	2.36319	1	0	0	1	0	0	4
48	1	5	2.13284	-	-	-	-	-	-	-
49	1	5	1.75221	1	0	1	1	0	0	25
50	1	5	2.09205	1	0	0	1	0	0.333333	12
51	1	5	1.88857	1	0	0	1	0	0	10
52	1	5	0.83866	1	0	0	1	0	0	3
53	1	5	1.92039	0	-	0	0	0	-	0
54	1	5	1.86841	1	0	1	1	0	0	21
55	1	5	2.21208	1	0	1	1	0	0	26
1	2	5	2.33728	0	-	0	0	0	-	0
2	2	5	2.47041	1	0	0	1	0	0	1
3	2	5	2.27621	1	0	1	0	0	0.166667	6
4	2	5	2.38505	0	-	0	0	0	-	0
5	2	5	1.87182	-	-	-	-	-	-	-
6	2	5	1.99547	0	-	0	0	0	-	0
7	2	5	1.86319	-	-	-	-	-	-	-
8	2	5	2.15022	0	-	0	0	0	-	0
9	2	5	1.77001	1	0	0	1	0	0	2
10	2	5	0.790707	-	-	-	-	-	-	-
11	2	5	0.989672	1	0	1	0	1	0.25	4
12	2	5	1.04669	1	0	1	0	0	0	18
13	2	5	1.11641	0	-	0	0	0	-	0
14	2	5	1.31486	1	0	1	1	0	0	11
15	2	5	1.9503	0	-	0	0	0	-	0
16	2	5	2.04793	1	0	0	1	1	0.05	20
17	2	5	1.87616	1	0	0	0	1	0	1
18	2	5	0.488833	-	-	-	-	-	-	-
19	2	5	0.9878	0	-	0	0	0	-	0
20	2	5	0.940367	1	0	1	1	0	0	22
21	2	5	1.10514	1	0	0	1	0	0	5
22	2	5	1.24155	0	-	0	0	0	-	0
23	2	5	1.66475	-	-	-	-	-	-	-
24	2	5	1.85141	1	0	1	0	0	0	6
25	2	5	2.1541	0	-	0	0	0	-	0
26	2	5	2.27816	-	-	-	-	-	-	-
27	2	5	0.790707	1	0	0	1	0	0	14
28	2	5	2.20455	1	0	0	1	0	0	3
29	2	5	2.28388	1	0	1	1	0	0	40
30	2	5	2.22964	1	0	0	1	0	0	5
31	2	5	2.31916	-	-	-	-	-	-	-
32	2	5	2.18412	1	0	1	1	0	0	13
33	2	5	2.35718	0	-	0	0	0	-	0
34	2	5	2.45934	0	-	0	0	0	-	0
35	2	5	2.35992	0	-	0	0	0	-	0
36	2	5	2.45275	1	0	1	0	1	0	13
37	2	5	2.57991	-	-	-	-	-	-	-
38	2	5	2.57357	1	0	0	1	0	0	4
39	2	5	2.5576	1	0	1	1	0	0	12
40	2	5	2.44061	1	0	1	0	0	0	7
41	2	5	2.59896	1	0	1	1	0	0	16
42	2	5	2.5226	1	0	1	1	0	0	19
43	2	5	2.44093	-	-	-	-	-	-	-
44	2	5	2.46979	1	0	0	1	0	0	11
45	2	5	2.55079	0	-	0	0	0	-	0
46	2	5	2.56683	0	-	0	0	0	-	0
47	2	5	2.36319	-	-	-	-	-	-	-
48	2	5	2.13284	1	0	0	1	0	0	6
49	2	5	1.75221	-	-	-	-	-	-	-
50	2	5	2.09205	-	-	-	-	-	-	-
51	2	5	1.88857	-	-	-	-	-	-	-
52	2	5	0.83866	1	0	1	1	0	0	14
53	2	5	1.92039	1	0	0	1	0	0	1
54	2	5	1.86841	1	0	0	1	0	0	1
55	2	5	2.21208	1	0	1	1	0	0	4
1	3	5	2.33728	1	0	1	0	0	0	28
2	3	5	2.47041	1	0	0	1	0	0	21
3	3	5	2.27621	0	-	0	0	0	-	0
4	3	5	2.38505	0	-	0	0	0	-	0
5	3	5	1.87182	1	0	0	0	1	0	5
6	3	5	1.99547	1	0	1	1	1	0	20
7	3	5	1.86319	1	0	0	0	1	0.210526	19
8	3	5	2.15022	1	0	1	0	0	0.0625	16
9	3	5	1.77001	-	-	-	-	-	-	-
10	3	5	0.790707	1	0	1	0	0	0	3
11	3	5	0.989672	1	0	1	0	0	0	13
12	3	5	1.04669	1	0	0	0	1	0	7
13	3	5	1.11641	0	-	0	0	0	-	0
14	3	5	1.31486	1	0	0	1	1	0	3
15	3	5	1.9503	1	0	0	1	0	0	2
16	3	5	2.04793	1	0	0	1	0	0	13
17	3	5	1.87616	0	-	0	0	0	-	0
18	3	5	0.488833	0	-	0	0	0	-	0
19	3	5	0.9878	1	0	0	1	0	0.0714286	14
20	3	5	0.940367	0	-	0	0	0	-	0
21	3	5	1.10514	1	0	0	1	0	0	17
22	3	5	1.24155	0	-	0	0	0	-	0
23	3	5	1.66475	1	0	1	1	0	0	38
24	3	5	1.85141	1	0	0	0	1	0	24
25	3	5	2.1541	1	0	1	0	0	0	7
26	3	5	2.27816	1	0	0	1	0	0	4
27	3	5	0.790707	1	0	0	1	0	0	12
28	3	5	2.20455	1	0	1	0	0	0	5
29	3	5	2.28388	1	0	1	0	0	0	7
30	3	5	2.22964	0	-	0	0	0	-	0
31	3	5	2.31916	1	0	0	1	0	0.166667	12
32	3	5	2.18412	-	-	-	-	-	-	-
33	3	5	2.35718	0	-	0	0	0	-	0
34	3	5	2.45934	1	0	1	0	0	0	9
35	3	5	2.35992	1	0	1	0	0	0	8
36	3	5	2.45275	1	0	1	0	0	0	1
37	3	5	2.57991	-	-	-	-	-	-	-
38	3	5	2.57357	0	-	0	0	0	-	0
39	3	5	2.5576	1	0	0	1	0	0	13
40	3	5	2.44061	0	-	0	0	0	-	0
41	3	5	2.59896	1	0	0	1	0	0	16
42	3	5	2.5226	0	-	0	0	0	-	0
43	3	5	2.44093	1	0	1	1	0	0	6
44	3	5	2.46979	0	-	0	0	0	-	0
45	3	5	2.55079	1	0	1	0	0	0.125	8
46	3	5	2.56683	1	0	0	1	0	0	15
47	3	5	2.36319	0	-	0	0	0	-	0
48	3	5	2.13284	1	0	1	0	0	0	12
49	3	5	1.75221	1	0	0	1	0	0.444444	9
50	3	5	2.09205	1	0	1	1	0	0.4	5
51	3	5	1.88857	1	0	1	1	0	0	20
52	3	5	0.83866	1	0	1	1	0	0.114286	35
53	3	5	1.92039	1	0	1	1	0	0	46
54	3	5	1.86841	1	0	0	1	0	0	11
55	3	5	2.21208	1	0	0	1	0	0	9
1	1	6	2.33728	1	0	1	0	0	0	2
2	1	6	2.47041	0	-	0	0	0	-	0
3	1	6	2.27621	1	0	1	0	0	0.333333	6
4	1	6	2.38505	1	0	0	0	1	1	12
5	1	6	1.87182	-	-	-	-	-	-	-
6	1	6	1.99547	1	0	0	1	0	0	9
7	1	6	1.86319	1	0	1	0	0	0	15
8	1	6	2.15022	1	0	1	1	0	0	3
9	1	6	1.77001	-	-	-	-	-	-	-
10	1	6	0.790707	-	-	-	-	-	-	-
11	1	6	0.989672	0	-	0	0	0	-	0
12	1	6	1.04669	1	0	1	1	1	0	3
13	1	6	1.11641	-	-	-	-	-	-	-
14	1	6	1.31486	1	0	0	1	0	0	15
15	1	6	1.9503	1	0	0	1	0	0.222222	9
16	1	6	2.04793	1	0	1	1	0	0	7
17	1	6	1.87616	-	-	-	-	-	-	-
18	1	6	0.488833	-	-	-	-	-	-	-
19	1	6	0.9878	1	0	1	0	0	0	17
20	1	6	0.940367	1	0	1	1	0	0	14
21	1	6	1.10514	1	0	0	1	0	0	7
22	1	6	1.24155	0	-	0	0	0	-	0
23	1	6	1.66475	1	0	0	1	0	0	1
24	1	6	1.85141	1	0	1	1	0	0	9
25	1	6	2.1541	0	-	0	0	0	-	0
26	1	6	2.27816	1	0	1	0	0	0	24
27	1	6	0.790707	1	0	0	1	0	0	27
28	1	6	2.20455	1	0	1	0	0	0	2
29	1	6	2.28388	1	0	0	1	1	0.333333	3
30	1	6	2.22964	1	0	0	1	1	0	4
31	1	6	2.31916	1	0	0	1	0	0	11
32	1	6	2.18412	1	0	1	0	0	0	29
33	1	6	2.35718	1	0	1	1	0	0	4
34	1	6	2.45934	1	0	0	0	1	0	1
35	1	6	2.35992	0	-	0	0	0	-	0
36	1	6	2.45275	1	0	1	0	0	1	1
37	1	6	2.57991	1	0	1	0	0	0	3
38	1	6	2.57357	-	-	-	-	-	-	-
39	1	6	2.5576	1	0	0	1	0	0.166667	12
40	1	6	2.44061	1	0	1	0	0	0	5
41	1	6	2.59896	0	-	0	0	0	-	0
42	1	6	2.5226	1	0	0	1	0	0	6
43	1	6	2.44093	0	-	0	0	0	-	0
44	1	6	2.46979	1	0	0	1	0	0	19
45	1	6	2.55079	0	-	0	0	0	-	0
46	1	6	2.56683	0	-	0	0	0	-	0
47	1	6	2.36319	-	-	-	-	-	-	-
48	1	6	2.13284	1	0	1	1	0	0	47
49	1	6	1.75221	-	-	-	-	-	-	-
50	1	6	2.09205	1	0	1	0	0	0	5
51	1	6	1.88857	0	-	0	0	0	-	0
52	1	6	0.83866	0	-	0	0	0	-	0
53	1	6	1.92039	1	0	0	1	0	0	7
54	1	6	1.86841	0	-	0	0	0	-	0
55	1	6	2.21208	1	0	1	0	0	0	3
1	2	6	2.33728	1	0	0	1	0	0	1
2	2	6	2.47041	1	0	1	0	0	0	7
3	2	6	2.27621	0	-	0	0	0	-	0
4	2	6	2.38505	0	-	0	0	0	-	0
5	2	6	1.87182	1	0	1	1	0	0	9
6	2	6	1.99547	1	0	0	1	1	0	4
7	2	6	1.86319	1	0	1	0	0	0	1
8	2	6	2.15022	1	0	0	1	0	0	2
9	2	6	1.77001	-	-	-	-	-	-	-
10	2	6	0.790707	0	-	0	0	0	-	0
11	2	6	0.989672	1	0	1	0	0	0	1
12	2	6	1.04669	1	0	1	0	0	0	1
13	2	6	1.11641	-	-	-	-	-	-	-
14	2	6	1.31486	1	0	0	1	0	0.0769231	26
15	2	6	1.9503	1	0	0	1	0	0	1
16	2	6	2.04793	-	-	-	-	-	-	-
17	2	6	1.87616	1	0	1	0	0	0	12
18	2	6	0.488833	-	-	-	-	-	-	-
19	2	6	0.9878	1	0	0	0	1	0.0588235	34
20	2	6	0.940367	-	-	-	-	-	-	-
21	2	6	1.10514	1	0	0	1	0	0	15
22	2	6	1.24155	-	-	-	-	-	-	-
23	2	6	1.66475	1	0	1	1	0	0	7
24	2	6	1.85141	1	0	1	1	0	0	10
25	2	6	2.1541	0	-	0	0	0	-	0
26	2	6	2.27816	1	0	0	1	0	0	2
27	2	6	0.790707	1	0	1	0	1	0.25	4
28	2	6	2.20455	1	0	0	0	1	0.222222	9
29	2	6	2.28388	-	-	-	-	-	-	-
30	2	6	2.22964	1	0	0	1	0	0	5
31	2	6	2.31916	1	0	0	1	0	0	1
32	2	6	2.18412	1	0	0	1	0	0	5
33	2	6	2.35718	1	0	1	0	0	0	14
34	2	6	2.45934	1	0	1	0	0	0.5	2
35	2	6	2.35992	1	0	1	0	0	0	7
36	2	6	2.45275	1	0	0	0	1	0	3
37	2	6	2.57991	-	-	-	-	-	-	-
38	2	6	2.57357	1	0	1	0	0	0	12
39	2	6	2.5576	1	0	0	1	0	0	6
40	2	6	2.44061	-	-	-	-	-	-	-
41	2	6	2.59896	1	0	1	0	0	0	13
42	2	6	2.5226	1	0	0	1	1	0	14
43	2	6	2.44093	0	-	0	0	0	-	0
44	2	6	2.46979	1	0	0	1	0	0	6
45	2	6	2.55079	0	-	0	0	0	-	0
46	2	6	2.56683	1	0	0	1	0	0	6
47	2	6	2.36319	1	0	0	1	0	0	15
48	2	6	2.13284	1	0	1	1	0	0	7
49	2	6	1.75221	1	0	0	1	0	0.1	10
50	2	6	2.09205	-	-	-	-	-	-	-
51	2	6	1.88857	1	0	0	1	0	0	2
52	2	6	0.83866	0	-	0	0	0	-	0
53	2	6	1.92039	1	0	0	1	0	0.1	10
54	2	6	1.86841	1	0	0	1	0	0	5
55	2	6	2.21208	1	0	0	1	0	0	6
1	3	6	2.33728	-	-	-	-	-	-	-
2	3	6	2.47041	0	-	0	0	0	-	0
3	3	6	2.27621	0	-	0	0	0	-	0
4	3	6	2.38505	0	-	0	0	0	-	0
5	3	6	1.87182	-	-	-	-	-	-	-
6	3	6	1.99547	1	0	1	0	0	0	79
7	3	6	1.86319	0	-	0	0	0	-	0
8	3	6	2.15022	1	0	1	0	0	0	3
9	3	6	1.77001	-	-	-	-	-	-	-
10	3	6	0.790707	1	0	1	1	0	0.5	2
11	3	6	0.989672	1	0	1	0	0	0	4
12	3	6	1.04669	1	0	1	0	0	0	1
13	3	6	1.11641	-	-	-	-	-	-	-
14	3	6	1.31486	1	0	0	1	0	0	3
15	3	6	1.9503	1	0	0	1	0	0	2
16	3	6	2.04793	0	-	0	0	0	-	0
17	3	6	1.87616	1	0	1	1	1	0	10
18	3	6	0.488833	-	-	-	-	-	-	-
19	3	6	0.9878	0	-	0	0	0	-	0
20	3	6	0.940367	1	0	0	1	0	0	6
21	3	6	1.10514	1	0	1	1	0	0.2	5
22	3	6	1.24155	0	-	0	0	0	-	0
23	3	6	1.66475	1	0	0	1	0	0	12
24	3	6	1.85141	1	0	1	1	0	0	16
25	3	6	2.1541	0	-	0	0	0	-	0
26	3	6	2.27816	1	0	1	0	0	0	9
27	3	6	0.790707	1	0	1	0	0	0	1
28	3	6	2.20455	1	0	1	0	0	0	3
29	3	6	2.28388	1	0	0	1	0	1	1
30	3	6	2.22964	1	0	0	1	0	0	9
31	3	6	2.31916	0	-	0	0	0	-	0
32	3	6	2.18412	1	0	1	0	0	0	1
33	3	6	2.35718	0	-	0	0	0	-	0
34	3	6	2.45934	1	0	1	1	1	0.666667	3
35	3	6	2.35992	1	0	0	1	0	0	5
36	3	6	2.45275	0	-	0	0	0	-	0
37	3	6	2.57991	1	0	0	0	1	0	2
38	3	6	2.57357	0	-	0	0	0	-	0
39	3	6	2.5576	1	0	0	1	0	0	5
40	3	6	2.44061	0	-	0	0	0	-	0
41	3	6	2.59896	0	-	0	0	0	-	0
42	3	6	2.5226	0	-	0	0	0	-	0
43	3	6	2.44093	0	-	0	0	0	-	0
44	3	6	2.46979	1	0	0	1	0	0	7
45	3	6	2.55079	1	0	0	1	0	0	10
46	3	6	2.56683	1	0	0	0	1	0	1
47	3	6	2.36319	1	0	0	1	0	0	10
48	3	6	2.13284	1	0	1	1	0	0	5
49	3	6	1.75221	1	0	1	1	0	0	10
50	3	6	2.09205	0	-	0	0	0	-	0
51	3	6	1.88857	0	-	0	0	0	-	0
52	3	6	0.83866	1	0	1	1	0	0	8
53	3	6	1.92039	1	0	1	0	0	0	2
54	3	6	1.86841	1	0	1	1	0	0	9
55	3	6	2.21208	1	0	1	1	0	0	2
1	1	7	2.33728	1	0	1	0	0	0	3
2	1	7	2.47041	1	0	0	1	0	0	5
3	1	7	2.27621	1	0	1	0	0	0	9
4	1	7	2.38505	1	0	0	1	0	1	2
5	1	7	1.87182	1	0	1	1	1	0.106061	66
6	1	7	1.99547	1	0	1	0	0	0.333333	3
7	1	7	1.86319	1	0	1	0	0	0	2
8	1	7	2.15022	0	-	0	0	0	-	0
9	1	7	1.77001	-	-	-	-	-	-	-
10	1	7	0.790707	1	0	0	1	0	1	1
11	1	7	0.989672	0	-	0	0	0	-	0
12	1	7	1.04669	1	0	1	0	0	0	10
13	1	7	1.11641	-	-	-	-	-	-	-
14	1	7	1.31486	1	0	0	1	0	0	11
15	1	7	1.9503	-	-	-	-	-	-	-
16	1	7	2.04793	1	0	0	0	1	0	1
17	1	7	1.87616	1	0	0	0	1	0	2
18	1	7	0.488833	1	0	0	0	1	0	2
19	1	7	0.9878	1	0	1	1	1	0	13
20	1	7	0.940367	1	0	1	0	0	0	3
21	1	7	1.10514	1	0	1	0	0	0	2
22	1	7	1.24155	1	0	0	1	1	0.25	4
23	1	7	1.66475	0	-	0	0	0	-	0
24	1	7	1.85141	0	-	0	0	0	-	0
25	1	7	2.1541	0	-	0	0	0	-	0
26	1	7	2.27816	0	-	0	0	0	-	0
27	1	7	0.790707	1	0	0	1	0	0	8
28	1	7	2.20455	1	0	1	0	0	0	4
29	1	7	2.28388	0	-	0	0	0	-	0
30	1	7	2.22964	0	-	0	0	0	-	0
31	1	7	2.31916	1	0	0	1	0	0	6
32	1	7	2.18412	1	0	1	1	0	0	4
33	1	7	2.35718	0	-	0	0	0	-	0
34	1	7	2.45934	0	-	0	0	0	-	0
35	1	7	2.35992	1	0	0	1	0	0	1
36	1	7	2.45275	1	0	0	0	1	1	4
37	1	7	2.57991	1	0	1	0	0	0	5
38	1	7	2.57357	1	0	0	0	1	0	1
39	1	7	2.5576	0	-	0	0	0	-	0
40	1	7	2.44061	1	0	1	1	0	0	6
41	1	7	2.59896	-	-	-	-	-	-	-
42	1	7	2.5226	1	0	1	0	0	0	5
43	1	7	2.44093	1	0	1	0	1	0	6
44	1	7	2.46979	1	0	1	1	1	0	32
45	1	7	2.55079	1	0	1	0	0	0	2
46	1	7	2.56683	1	0	1	0	0	0	1
47	1	7	2.36319	1	0	0	1	0	0	13
48	1	7	2.13284	1	0	1	1	0	0	47
49	1	7	1.75221	-	-	-	-	-	-	-
50	1	7	2.09205	1	0	0	1	0	0	11
51	1	7	1.88857	1	0	0	1	0	0	2
52	1	7	0.83866	1	0	0	1	0	0.5	2
53	1	7	1.92039	1	0	0	1	0	0	1
54	1	7	1.86841	1	0	1	1	0	0	13
55	1	7	2.21208	1	0	1	0	0	0	6
1	2	7	2.33728	1	0	1	0	0	0	5
2	2	7	2.47041	1	0	1	1	0	0	16
3	2	7	2.27621	1	0	1	1	0	0	4
4	2	7	2.38505	0	-	0	0	0	-	0
5	2	7	1.87182	1	0	1	1	0	0	7
6	2	7	1.99547	1	0	0	1	0	0	1
7	2	7	1.86319	-	-	-	-	-	-	-
8	2	7	2.15022	0	-	0	0	0	-	0
9	2	7	1.77001	1	0	0	0	1	0	1
10	2	7	0.790707	0	-	0	0	0	-	0
11	2	7	0.989672	1	0	0	1	0	0	8
12	2	7	1.04669	1	0	1	0	0	0	2
13	2	7	1.11641	1	0	1	1	0	0	7
14	2	7	1.31486	-	-	-	-	-	-	-
15	2	7	1.9503	-	-	-	-	-	-	-
16	2	7	2.04793	1	0	1	1	0	0	3
17	2	7	1.87616	1	0	0	1	0	0	2
18	2	7	0.488833	0	-	0	0	0	-	0
19	2	7	0.9878	1	0	0	0	1	0	19
20	2	7	0.940367	-	-	-	-	-	-	-
21	2	7	1.10514	0	-	0	0	0	-	0
22	2	7	1.24155	1	0	1	0	0	0	1
23	2	7	1.66475	0	-	0	0	0	-	0
24	2	7	1.85141	0	-	0	0	0	-	0
25	2	7	2.1541	1	0	0	1	0	0	5
26	2	7	2.27816	1	0	1	0	0	0	2
27	2	7	0.790707	1	0	0	1	0	0	3
28	2	7	2.20455	1	0	1	0	0	0	7
29	2	7	2.28388	0	-	0	0	0	-	0
30	2	7	2.22964	1	0	1	0	1	0	2
31	2	7	2.31916	1	0	0	1	0	0.5	2
32	2	7	2.18412	1	0	1	0	0	0	2
33	2	7	2.35718	0	-	0	0	0	-	0
34	2	7	2.45934	1	0	1	0	0	0	1
35	2	7	2.35992	1	0	1	0	0	0	1
36	2	7	2.45275	1	0	1	0	0	0	4
37	2	7	2.57991	1	0	1	1	0	0	25
38	2	7	2.57357	1	0	1	0	1	0	21
39	2	7	2.5576	1	0	1	0	1	0	16
40	2	7	2.44061	1	0	0	1	0	0	9
41	2	7	2.59896	1	0	1	0	1	0	5
42	2	7	2.5226	1	0	0	1	0	0	20
43	2	7	2.44093	1	0	0	1	1	0	8
44	2	7	2.46979	1	0	1	1	1	0	34
45	2	7	2.55079	1	0	1	0	1	0	5
46	2	7	2.56683	0	-	0	0	0	-	0
47	2	7	2.36319	1	0	0	1	1	0	6
48	2	7	2.13284	1	0	0	0	1	0	1
49	2	7	1.75221	1	0	0	1	0	0	9
50	2	7	2.09205	1	0	0	1	0	0	1
51	2	7	1.88857	1	0	0	1	0	0	1
52	2	7	0.83866	1	0	0	1	0	0	2
53	2	7	1.92039	1	0	1	1	0	0.375	8
54	2	7	1.86841	1	0	0	0	1	0	1
55	2	7	2.21208	1	0	1	1	0	0	19
1	3	7	2.33728	1	0	1	0	0	0	5
2	3	7	2.47041	0	-	0	0	0	-	0
3	3	7	2.27621	1	0	1	0	0	1	1
4	3	7	2.38505	0	-	0	0	0	-	0
5	3	7	1.87182	1	0	1	0	0	0	1
6	3	7	1.99547	1	0	0	1	0	0	1
7	3	7	1.86319	1	0	1	1	0	0	9
8	3	7	2.15022	1	0	1	0	0	0	1
9	3	7	1.77001	0	-	0	0	0	-	0
10	3	7	0.790707	0	-	0	0	0	-	0
11	3	7	0.989672	1	0	1	0	0	0	5
12	3	7	1.04669	1	0	1	0	0	0	1
13	3	7	1.11641	-	-	-	-	-	-	-
14	3	7	1.31486	1	0	0	1	0	0	12
15	3	7	1.9503	0	-	0	0	0	-	0
16	3	7	2.04793	1	0	0	1	1	0	15
17	3	7	1.87616	0	-	0	0	0	-	0
18	3	7	0.488833	0	-	0	0	0	-	0
19	3	7	0.9878	0	-	0	0	0	-	0
20	3	7	0.940367	1	0	1	0	0	0	2
21	3	7	1.10514	1	0	1	0	1	0	2
22	3	7	1.24155	0	-	0	0	0	-	0
23	3	7	1.66475	1	0	0	1	0	0	1
24	3	7	1.85141	1	0	1	0	0	0	20
25	3	7	2.1541	1	0	1	0	0	1	4
26	3	7	2.27816	0	-	0	0	0	-	0
27	3	7	0.790707	1	0	1	0	0	0	6
28	3	7	2.20455	1	0	0	1	0	0	3
29	3	7	2.28388	1	0	0	0	1	0	2
30	3	7	2.22964	1	0	0	1	0	0	1
31	3	7	2.31916	1	0	1	1	0	0	16
32	3	7	2.18412	1	0	1	1	0	0	7
33	3	7	2.35718	1	0	1	0	0	0	2
34	3	7	2.45934	0	-	0	0	0	-	0
35	3	7	2.35992	1	0	1	0	0	0	9
36	3	7	2.45275	0	-	0	0	0	-	0
37	3	7	2.57991	1	0	1	1	0	0	8
38	3	7	2.57357	0	-	0	0	0	-	0
39	3	7	2.5576	1	0	1	0	0	0	2
40	3	7	2.44061	-	-	-	-	-	-	-
41	3	7	2.59896	0	-	0	0	0	-	0
42	3	7	2.5226	1	0	1	0	0	0	3
43	3	7	2.44093	1	0	0	1	0	0.0588235	17
44	3	7	2.46979	1	0	0	1	0	0	1
45	3	7	2.55079	1	0	1	0	0	0	5
46	3	7	2.56683	1	0	1	0	0	0	2
47	3	7	2.36319	1	0	1	1	0	0	13
48	3	7	2.13284	1	0	1	1	0	0	16
49	3	7	1.75221	-	-	-	-	-	-	-
50	3	7	2.09205	1	0	1	1	0	0	22
51	3	7	1.88857	1	0	0	1	0	0	28
52	3	7	0.83866	-	-	-	-	-	-	-
53	3	7	1.92039	1	0	1	1	0	0	18
54	3	7	1.86841	1	0	0	0	1	1	24
55	3	7	2.21208	1	0	1	1	0	0	3
1	1	8	2.33728	1	0	1	0	0	0	3
2	1	8	2.47041	1	0	0	1	0	0	4
3	1	8	2.27621	1	0	0	1	0	0	2
4	1	8	2.38505	0	-	0	0	0	-	0
5	1	8	1.87182	1	0	0	1	1	0.166667	6
6	1	8	1.99547	1	0	1	0	0	0	2
7	1	8	1.86319	1	0	1	1	0	0	9
8	1	8	2.15022	0	-	0	0	0	-	0
9	1	8	1.77001	-	-	-	-	-	-	-
10	1	8	0.790707	0	-	0	0	0	-	0
11	1	8	0.989672	1	0	1	1	0	0	7
12	1	8	1.04669	1	0	1	0	0	0	2
13	1	8	1.11641	0	-	0	0	0	-	0
14	1	8	1.31486	1	0	1	1	1	0	36
15	1	8	1.9503	1	0	0	1	0	0	2
16	1	8	2.04793	1	0	1	0	0	0	3
17	1	8	1.87616	1	0	0	1	0	0	7
18	1	8	0.488833	1	0	0	0	1	0	2
19	1	8	0.9878	1	0	0	1	0	0	10
20	1	8	0.940367	1	0	1	0	0	0	8
21	1	8	1.10514	0	-	0	0	0	-	0
22	1	8	1.24155	0	-	0	0	0	-	0
23	1	8	1.66475	0	-	0	0	0	-	0
24	1	8	1.85141	0	-	0	0	0	-	0
25	1	8	2.1541	0	-	0	0	0	-	0
26	1	8	2.27816	-	-	-	-	-	-	-
27	1	8	0.790707	1	0	1	0	0	0	1
28	1	8	2.20455	1	0	1	0	0	0	3
29	1	8	2.28388	1	0	1	0	0	0	2
30	1	8	2.22964	1	0	0	1	0	0	3
31	1	8	2.31916	0	-	0	0	0	-	0
32	1	8	2.18412	0	-	0	0	0	-	0
33	1	8	2.35718	0	-	0	0	0	-	0
34	1	8	2.45934	0	-	0	0	0	-	0
35	1	8	2.35992	0	-	0	0	0	-	0
36	1	8	2.45275	0	-	0	0	0	-	0
37	1	8	2.57991	-	-	-	-	-	-	-
38	1	8	2.57357	-	-	-	-	-	-	-
39	1	8	2.5576	1	0	0	1	1	0	14
40	1	8	2.44061	0	-	0	0	0	-	0
41	1	8	2.59896	0	-	0	0	0	-	0
42	1	8	2.5226	0	-	0	0	0	-	0
43	1	8	2.44093	1	0	0	1	0	0	17
44	1	8	2.46979	1	0	0	1	0	0	1
45	1	8	2.55079	1	0	1	0	0	0	9
46	1	8	2.56683	0	-	0	0	0	-	0
47	1	8	2.36319	1	0	0	1	0	0	24
48	1	8	2.13284	1	0	0	1	0	0	3
49	1	8	1.75221	-	-	-	-	-	-	-
50	1	8	2.09205	1	0	0	1	0	0	11
51	1	8	1.88857	-	-	-	-	-	-	-
52	1	8	0.83866	1	0	1	0	0	0	3
53	1	8	1.92039	1	0	0	1	0	0	3
54	1	8	1.86841	-	-	-	-	-	-	-
55	1	8	2.21208	1	0	0	1	0	0.0526316	19
1	2	8	2.33728	1	0	0	0	1	1	1
2	2	8	2.47041	1	0	0	1	0	0	2
3	2	8	2.27621	0	-	0	0	0	-	0
4	2	8	2.38505	0	-	0	0	0	-	0
5	2	8	1.87182	1	0	0	1	1	0	8
6	2	8	1.99547	1	0	0	1	0	0.333333	3
7	2	8	1.86319	1	0	0	1	0	0	10
8	2	8	2.15022	1	0	1	1	0	0	4
9	2	8	1.77001	-	-	-	-	-	-	-
10	2	8	0.790707	-	-	-	-	-	-	-
11	2	8	0.989672	1	0	0	1	0	0	4
12	2	8	1.04669	0	-	0	0	0	-	0
13	2	8	1.11641	0	-	0	0	0	-	0
14	2	8	1.31486	0	-	0	0	0	-	0
15	2	8	1.9503	0	-	0	0	0	-	0
16	2	8	2.04793	0	-	0	0	0	-	0
17	2	8	1.87616	1	0	1	0	1	0	3
18	2	8	0.488833	0	-	0	0	0	-	0
19	2	8	0.9878	0	-	0	0	0	-	0
20	2	8	0.940367	1	0	1	1	0	0	28
21	2	8	1.10514	-	-	-	-	-	-	-
22	2	8	1.24155	1	0	1	1	0	0	8
23	2	8	1.66475	0	-	0	0	0	-	0
24	2	8	1.85141	1	0	1	1	1	0	7
25	2	8	2.1541	0	-	0	0	0	-	0
26	2	8	2.27816	-	-	-	-	-	-	-
27	2	8	0.790707	0	-	0	0	0	-	0
28	2	8	2.20455	0	-	0	0	0	-	0
29	2	8	2.28388	1	0	1	0	0	0	1
30	2	8	2.22964	1	0	1	0	0	0	5
31	2	8	2.31916	1	0	0	1	0	0	3
32	2	8	2.18412	0	-	0	0	0	-	0
33	2	8	2.35718	1	0	1	0	0	0	1
34	2	8	2.45934	0	-	0	0	0	-	0
35	2	8	2.35992	1	0	1	0	0	0	18
36	2	8	2.45275	0	-	0	0	0	-	0
37	2	8	2.57991	-	-	-	-	-	-	-
38	2	8	2.57357	0	-	0	0	0	-	0
39	2	8	2.5576	1	0	0	1	0	0	2
40	2	8	2.44061	0	-	0	0	0	-	0
41	2	8	2.59896	0	-	0	0	0	-	0
42	2	8	2.5226	1	0	1	1	0	0	14
43	2	8	2.44093	0	-	0	0	0	-	0
44	2	8	2.46979	1	0	0	1	0	0	5
45	2	8	2.55079	1	0	1	0	0	0	8
46	2	8	2.56683	1	0	1	0	0	0	14
47	2	8	2.36319	1	0	0	1	0	0	13
48	2	8	2.13284	1	0	0	1	0	0	7
49	2	8	1.75221	0	-	0	0	0	-	0
50	2	8	2.09205	1	0	0	1	0	0	9
51	2	8	1.88857	-	-	-	-	-	-	-
52	2	8	0.83866	-	-	-	-	-	-	-
53	2	8	1.92039	1	0	0	1	0	0	1
54	2	8	1.86841	-	-	-	-	-	-	-
55	2	8	2.21208	1	0	0	1	0	0	10
1	3	8	2.33728	1	0	1	0	1	0	6
2	3	8	2.47041	0	-	0	0	0	-	0
3	3	8	2.27621	0	-	0	0	0	-	0
4	3	8	2.38505	0	-	0	0	0	-	0
5	3	8	1.87182	1	0	1	1	0	0.5	4
6	3	8	1.99547	1	0	0	1	0	0.75	4
7	3	8	1.86319	0	-	0	0	0	-	0
8	3	8	2.15022	1	0	0	1	0	0	2
9	3	8	1.77001	1	0	1	0	0	0	2
10	3	8	0.790707	1	0	0	1	0	0	2
11	3	8	0.989672	1	0	0	1	0	0	3
12	3	8	1.04669	0	-	0	0	0	-	0
13	3	8	1.11641	-	-	-	-	-	-	-
14	3	8	1.31486	-	-	-	-	-	-	-
15	3	8	1.9503	0	-	0	0	0	-	0
16	3	8	2.04793	0	-	0	0	0	-	0
17	3	8	1.87616	0	-	0	0	0	-	0
18	3	8	0.488833	0	-	0	0	0	-	0
19	3	8	0.9878	1	0	1	0	0	0	1
20	3	8	0.940367	1	0	1	1	1	0	8
21	3	8	1.10514	0	-	0	0	0	-	0
22	3	8	1.24155	0	-	0	0	0	-	0
23	3	8	1.66475	0	-	0	0	0	-	0
24	3	8	1.85141	1	0	1	0	0	0	3
25	3	8	2.1541	0	-	0	0	0	-	0
26	3	8	2.27816	1	0	1	0	0	0	1
27	3	8	0.790707	-	-	-	-	-	-	-
28	3	8	2.20455	1	0	0	1	0	0	7
29	3	8	2.28388	0	-	0	0	0	-	0
30	3	8	2.22964	1	0	0	1	0	0	1
31	3	8	2.31916	1	0	0	0	1	0	1
32	3	8	2.18412	1	0	1	0	0	0	14
33	3	8	2.35718	-	-	-	-	-	-	-
34	3	8	2.45934	0	-	0	0	0	-	0
35	3	8	2.35992	1	0	1	1	0	0	3
36	3	8	2.45275	0	-	0	0	0	-	0
37	3	8	2.57991	-	-	-	-	-	-	-
38	3	8	2.57357	1	0	1	1	0	0	17
39	3	8	2.5576	1	0	1	0	0	0	2
40	3	8	2.44061	1	0	1	0	0	0	11
41	3	8	2.59896	-	-	-	-	-	-	-
42	3	8	2.5226	1	0	0	1	0	0	4
43	3	8	2.44093	1	0	0	1	0	0	34
44	3	8	2.46979	1	0	0	1	0	0	14
45	3	8	2.55079	1	0	0	1	0	0	2
46	3	8	2.56683	1	0	0	1	0	0	10
47	3	8	2.36319	1	0	0	1	0	0	18
48	3	8	2.13284	1	0	0	1	0	0	12
49	3	8	1.75221	1	0	0	1	0	0	14
50	3	8	2.09205	1	0	1	1	0	0	10
51	3	8	1.88857	-	-	-	-	-	-	-
52	3	8	0.83866	0	-	0	0	0	-	0
53	3	8	1.92039	0	-	0	0	0	-	0
54	3	8	1.86841	1	0	0	1	0	0	7
55	3	8	2.21208	1	0	1	1	0	0	8
1	1	9	2.33728	1	0	1	0	1	0	28
2	1	9	2.47041	1	0	1	1	1	0	6
3	1	9	2.27621	0	-	0	0	0	-	0
4	1	9	2.38505	0	-	0	0	0	-	0
5	1	9	1.87182	1	0	0	1	0	0	1
6	1	9	1.99547	0	-	0	0	0	-	0
7	1	9	1.86319	1	0	1	0	0	0	8
8	1	9	2.15022	0	-	0	0	0	-	0
9	1	9	1.77001	0	-	0	0	0	-	0
10	1	9	0.790707	1	0	1	1	0	0	19
11	1	9	0.989672	1	0	0	1	0	0	13
12	1	9	1.04669	-	-	-	-	-	-	-
13	1	9	1.11641	-	-	-	-	-	-	-
14	1	9	1.31486	1	0	1	1	0	0	15
15	1	9	1.9503	1	0	0	1	0	0	3
16	1	9	2.04793	1	0	0	0	1	0	5
17	1	9	1.87616	0	-	0	0	0	-	0
18	1	9	0.488833	0	-	0	0	0	-	0
19	1	9	0.9878	1	0	1	0	0	0	16
20	1	9	0.940367	1	0	1	0	0	0	5
21	1	9	1.10514	0	-	0	0	0	-	0
22	1	9	1.24155	0	-	0	0	0	-	0
23	1	9	1.66475	1	0	1	1	0	0	13
24	1	9	1.85141	0	-	0	0	0	-	0
25	1	9	2.1541	-	-	-	-	-	-	-
26	1	9	2.27816	1	0	1	0	1	0	18
27	1	9	0.790707	1	0	0	0	1	0	27
28	1	9	2.20455	1	0	1	0	0	0	27
29	1	9	2.28388	1	0	0	0	1	0	8
30	1	9	2.22964	1	0	1	0	0	0	17
31	1	9	2.31916	0	-	0	0	0	-	0
32	1	9	2.18412	0	-	0	0	0	-	0
33	1	9	2.35718	0	-	0	0	0	-	0
34	1	9	2.45934	0	-	0	0	0	-	0
35	1	9	2.35992	1	0	0	0	1	0	5
36	1	9	2.45275	1	0	1	0	0	0	17
37	1	9	2.57991	-	-	-	-	-	-	-
38	1	9	2.57357	0	-	0	0	0	-	0
39	1	9	2.5576	1	0	0	1	0	0	1
40	1	9	2.44061	-	-	-	-	-	-	-
41	1	9	2.59896	-	-	-	-	-	-	-
42	1	9	2.5226	1	0	1	0	0	0	6
43	1	9	2.44093	0	-	0	0	0	-	0
44	1	9	2.46979	1	0	1	0	0	0	1
45	1	9	2.55079	1	0	0	1	0	0	1
46	1	9	2.56683	1	0	0	0	1	0	2
47	1	9	2.36319	1	0	0	1	0	0	15
48	1	9	2.13284	1	0	0	1	0	0	12
49	1	9	1.75221	0	-	0	0	0	-	0
50	1	9	2.09205	1	0	0	1	0	0	24
51	1	9	1.88857	0	-	0	0	0	-	0
52	1	9	0.83866	1	0	1	0	0	0	14
53	1	9	1.92039	1	0	0	1	0	0	16
54	1	9	1.86841	1	0	0	1	0	0	18
55	1	9	2.21208	1	0	0	1	0	0	6
1	2	9	2.33728	1	0	1	0	0	0	22
2	2	9	2.47041	1	0	0	1	1	0	35
3	2	9	2.27621	1	0	1	0	1	0	8
4	2	9	2.38505	1	0	0	1	0	0	18
5	2	9	1.87182	-	-	-	-	-	-	-
6	2	9	1.99547	0	-	0	0	0	-	0
7	2	9	1.86319	1	0	1	1	0	0	11
8	2	9	2.15022	1	0	1	1	1	0	30
9	2	9	1.77001	0	-	0	0	0	-	0
10	2	9	0.790707	1	0	0	0	1	0	4
11	2	9	0.989672	1	0	1	1	1	0	7
12	2	9	1.04669	-	-	-	-	-	-	-
13	2	9	1.11641	0	-	0	0	0	-	0
14	2	9	1.31486	1	0	0	1	0	0	1
15	2	9	1.9503	0	-	0	0	0	-	0
16	2	9	2.04793	1	0	0	0	1	0	1
17	2	9	1.87616	-	-	-	-	-	-	-
18	2	9	0.488833	0	-	0	0	0	-	0
19	2	9	0.9878	1	0	0	0	1	0	10
20	2	9	0.940367	1	0	1	1	1	0	17
21	2	9	1.10514	0	-	0	0	0	-	0
22	2	9	1.24155	1	0	1	1	0	0	22
23	2	9	1.66475	1	0	0	1	1	0	10
24	2	9	1.85141	0	-	0	0	0	-	0
25	2	9	2.1541	1	0	1	0	0	0	2
26	2	9	2.27816	0	-	0	0	0	-	0
27	2	9	0.790707	1	0	1	0	0	0	8
28	2	9	2.20455	1	0	1	0	1	0	28
29	2	9	2.28388	1	0	1	0	0	0	26
30	2	9	2.22964	1	0	1	0	0	0	12
31	2	9	2.31916	1	0	1	0	0	0	5
32	2	9	2.18412	1	0	1	0	0	0	4
33	2	9	2.35718	1	0	1	0	0	0	1
34	2	9	2.45934	1	0	0	0	1	0	3
35	2	9	2.35992	1	0	0	0	1	0	4
36	2	9	2.45275	0	-	0	0	0	-	0
37	2	9	2.57991	0	-	0	0	0	-	0
38	2	9	2.57357	-	-	-	-	-	-	-
39	2	9	2.5576	0	-	0	0	0	-	0
40	2	9	2.44061	1	0	0	1	0	0	29
41	2	9	2.59896	0	-	0	0	0	-	0
42	2	9	2.5226	1	0	1	0	0	0	18
43	2	9	2.44093	1	0	0	1	0	0	11
44	2	9	2.46979	0	-	0	0	0	-	0
45	2	9	2.55079	1	0	0	1	0	0	6
46	2	9	2.56683	1	0	0	1	1	0	6
47	2	9	2.36319	1	0	1	0	0	0	11
48	2	9	2.13284	1	0	0	1	0	0	7
49	2	9	1.75221	1	0	1	0	0	0	6
50	2	9	2.09205	1	0	0	1	0	0	13
51	2	9	1.88857	0	-	0	0	0	-	0
52	2	9	0.83866	1	0	1	0	0	0	2
53	2	9	1.92039	1	0	0	1	0	0	7
54	2	9	1.86841	1	0	0	1	1	0	10
55	2	9	2.21208	1	0	0	1	0	0	4
1	3	9	2.33728	0	-	0	0	0	-	0
2	3	9	2.47041	1	0	0	1	0	0	2
3	3	9	2.27621	1	0	1	0	1	0	9
4	3	9	2.38505	0	-	0	0	0	-	0
5	3	9	1.87182	1	0	0	1	0	0	30
6	3	9	1.99547	0	-	0	0	0	-	0
7	3	9	1.86319	1	0	0	1	0	0	7
8	3	9	2.15022	0	-	0	0	0	-	0
9	3	9	1.77001	0	-	0	0	0	-	0
10	3	9	0.790707	1	0	1	1	0	0	22
11	3	9	0.989672	0	-	0	0	0	-	0
12	3	9	1.04669	-	-	-	-	-	-	-
13	3	9	1.11641	1	0	0	0	1	0	3
14	3	9	1.31486	1	0	0	1	0	0	5
15	3	9	1.9503	1	0	0	1	0	0	6
16	3	9	2.04793	1	0	0	1	0	0	1
17	3	9	1.87616	0	-	0	0	0	-	0
18	3	9	0.488833	1	0	0	0	1	0	2
19	3	9	0.9878	1	0	0	0	1	0	36
20	3	9	0.940367	1	0	1	0	0	0	25
21	3	9	1.10514	0	-	0	0	0	-	0
22	3	9	1.24155	0	-	0	0	0	-	0
23	3	9	1.66475	0	-	0	0	0	-	0
24	3	9	1.85141	1	0	1	0	0	0	9
25	3	9	2.1541	1	0	0	1	0	0	12
26	3	9	2.27816	-	-	-	-	-	-	-
27	3	9	0.790707	0	-	0	0	0	-	0
28	3	9	2.20455	1	0	0	0	1	0	2
29	3	9	2.28388	0	-	0	0	0	-	0
30	3	9	2.22964	1	0	1	1	0	0	9
31	3	9	2.31916	1	0	1	0	0	0	8
32	3	9	2.18412	0	-	0	0	0	-	0
33	3	9	2.35718	-	-	-	-	-	-	-
34	3	9	2.45934	0	-	0	0	0	-	0
35	3	9	2.35992	0	-	0	0	0	-	0
36	3	9	2.45275	1	0	0	0	1	0	3
37	3	9	2.57991	-	-	-	-	-	-	-
38	3	9	2.57357	-	-	-	-	-	-	-
39	3	9	2.5576	1	0	1	0	0	1	8
40	3	9	2.44061	-	-	-	-	-	-	-
41	3	9	2.59896	0	-	0	0	0	-	0
42	3	9	2.5226	1	0	0	1	0	0	20
43	3	9	2.44093	1	0	0	1	0	0	1
44	3	9	2.46979	1	0	0	1	0	0	9
45	3	9	2.55079	1	0	1	1	0	0	9
46	3	9	2.56683	1	0	1	0	0	0	2
47	3	9	2.36319	1	0	1	1	0	0	26
48	3	9	2.13284	1	0	0	1	0	0	8
49	3	9	1.75221	0	-	0	0	0	-	0
50	3	9	2.09205	1	0	0	1	0	0	7
51	3	9	1.88857	-	-	-	-	-	-	-
52	3	9	0.83866	1	0	1	0	0	0	17
53	3	9	1.92039	1	0	0	1	0	0	7
54	3	9	1.86841	1	0	1	0	0	0	14
55	3	9	2.21208	1	0	0	1	1	0	6
1	1	10	2.33728	1	0	1	0	0	0	9
2	1	10	2.47041	0	-	0	0	0	-	0
3	1	10	2.27621	1	0	0	1	1	0	25
4	1	10	2.38505	0	-	0	0	0	-	0
5	1	10	1.87182	0	-	0	0	0	-	0
6	1	10	1.99547	1	0	1	0	0	0	54
7	1	10	1.86319	1	0	1	0	0	0	15
8	1	10	2.15022	1	0	0	1	0	0	9
9	1	10	1.77001	0	-	0	0	0	-	0
10	1	10	0.790707	0	-	0	0	0	-	0
11	1	10	0.989672	1	0	1	1	0	0	16
12	1	10	1.04669	1	0	1	0	0	0	4
13	1	10	1.11641	0	-	0	0	0	-	0
14	1	10	1.31486	1	0	1	0	0	0	11
15	1	10	1.9503	1	0	1	0	0	0	13
16	1	10	2.04793	0	-	0	0	0	-	0
17	1	10	1.87616	1	0	1	1	0	0	7
18	1	10	0.488833	1	0	1	0	0	0	9
19	1	10	0.9878	0	-	0	0	0	-	0
20	1	10	0.940367	1	0	0	1	0	0	11
21	1	10	1.10514	0	-	0	0	0	-	0
22	1	10	1.24155	1	0	1	0	0	0	15
23	1	10	1.66475	1	0	1	1	0	0	26
24	1	10	1.85141	1	0	1	0	0	0	40
25	1	10	2.1541	1	0	1	0	0	0	7
26	1	10	2.27816	1	0	0	1	0	0	5
27	1	10	0.790707	1	0	1	1	0	0	8
28	1	10	2.20455	1	0	1	0	0	0	3
29	1	10	2.28388	1	0	1	0	0	0	22
30	1	10	2.22964	1	0	1	1	0	0	12
31	1	10	2.31916	1	0	1	0	0	0	14
32	1	10	2.18412	0	-	0	0	0	-	0
33	1	10	2.35718	1	0	1	0	0	0	5
34	1	10	2.45934	0	-	0	0	0	-	0
35	1	10	2.35992	1	0	1	0	0	0	17
36	1	10	2.45275	1	0	1	0	0	0	3
37	1	10	2.57991	1	0	1	0	0	0	7
38	1	10	2.57357	1	0	1	0	0	0	1
39	1	10	2.5576	1	0	1	1	0	0	33
40	1	10	2.44061	0	-	0	0	0	-	0
41	1	10	2.59896	0	-	0	0	0	-	0
42	1	10	2.5226	1	0	1	0	0	0	3
43	1	10	2.44093	1	0	1	0	0	0	9
44	1	10	2.46979	0	-	0	0	0	-	0
45	1	10	2.55079	1	0	1	0	0	0	4
46	1	10	2.56683	1	0	1	1	1	0.142857	21
47	1	10	2.36319	1	0	0	1	0	0	15
48	1	10	2.13284	0	-	0	0	0	-	0
49	1	10	1.75221	1	0	0	1	0	0	13
50	1	10	2.09205	1	0	1	1	0	0	22
51	1	10	1.88857	1	0	1	0	0	0	5
52	1	10	0.83866	1	0	1	0	0	0	2
53	1	10	1.92039	1	0	0	1	0	0	11
54	1	10	1.86841	1	0	1	1	0	0	4
55	1	10	2.21208	1	0	0	1	0	0	14
1	2	10	2.33728	1	0	1	0	0	0	10
2	2	10	2.47041	1	0	1	0	0	0	5
3	2	10	2.27621	1	0	1	0	0	0	6
4	2	10	2.38505	1	0	0	1	0	0	8
5	2	10	1.87182	1	0	0	1	0	0	24
6	2	10	1.99547	1	0	1	0	0	0	51
7	2	10	1.86319	1	0	1	0	0	0	3
8	2	10	2.15022	1	0	1	0	0	0	20
9	2	10	1.77001	1	0	1	1	0	0	16
10	2	10	0.790707	1	0	0	1	0	0	13
11	2	10	0.989672	1	0	0	1	0	0	13
12	2	10	1.04669	1	0	1	0	0	0	2
13	2	10	1.11641	0	-	0	0	0	-	0
14	2	10	1.31486	1	0	1	1	0	0	19
15	2	10	1.9503	1	0	1	0	0	0	28
16	2	10	2.04793	1	0	1	0	0	0	6
17	2	10	1.87616	1	0	1	0	0	0	32
18	2	10	0.488833	1	0	1	0	0	0	24
19	2	10	0.9878	0	-	0	0	0	-	0
20	2	10	0.940367	1	0	0	1	0	0	4
21	2	10	1.10514	0	-	0	0	0	-	0
22	2	10	1.24155	1	0	1	0	0	0	9
23	2	10	1.66475	1	0	1	0	0	0	12
24	2	10	1.85141	1	0	1	0	0	0	4
25	2	10	2.1541	1	0	1	0	0	0	9
26	2	10	2.27816	0	-	0	0	0	-	0
27	2	10	0.790707	0	-	0	0	0	-	0
28	2	10	2.20455	1	0	1	1	0	0	32
29	2	10	2.28388	1	0	1	0	0	0	10
30	2	10	2.22964	1	0	1	1	0	0	6
31	2	10	2.31916	1	0	0	1	1	0	4
32	2	10	2.18412	1	0	1	1	0	0	58
33	2	10	2.35718	0	-	0	0	0	-	0
34	2	10	2.45934	1	0	1	0	0	0	18
35	2	10	2.35992	1	0	1	0	0	0	6
36	2	10	2.45275	0	-	0	0	0	-	0
37	2	10	2.57991	1	0	1	0	0	0	6
38	2	10	2.57357	1	0	0	1	0	0	3
39	2	10	2.5576	1	0	1	1	0	0	14
40	2	10	2.44061	0	-	0	0	0	-	0
41	2	10	2.59896	1	0	1	0	0	0	12
42	2	10	2.5226	1	0	1	0	0	0	6
43	2	10	2.44093	1	0	1	0	0	0	6
44	2	10	2.46979	1	0	0	1	0	0	8
45	2	10	2.55079	1	0	0	1	0	0	4
46	2	10	2.56683	1	0	0	1	0	0	4
47	2	10	2.36319	0	-	0	0	0	-	0
48	2	10	2.13284	1	0	1	1	0	0	15
49	2	10	1.75221	0	-	0	0	0	-	0
50	2	10	2.09205	1	0	0	1	0	0	14
51	2	10	1.88857	0	-	0	0	0	-	0
52	2	10	0.83866	1	0	1	0	0	0	3
53	2	10	1.92039	1	0	1	1	0	0	20
54	2	10	1.86841	1	0	1	1	0	0	11
55	2	10	2.21208	1	0	0	1	0	0	6
1	3	10	2.33728	1	0	1	0	0	0	3
2	3	10	2.47041	1	0	0	1	0	0	10
3	3	10	2.27621	1	0	1	1	0	0	15
4	3	10	2.38505	1	0	1	0	0	0	21
5	3	10	1.87182	1	0	1	1	0	0	29
6	3	10	1.99547	1	0	1	0	0	0	3
7	3	10	1.86319	1	0	1	0	0	0	14
8	3	10	2.15022	1	0	0	1	0	0	1
9	3	10	1.77001	1	0	1	1	0	0	27
10	3	10	0.790707	1	0	0	1	0	0	14
11	3	10	0.989672	1	0	0	1	0	0	41
12	3	10	1.04669	0	-	0	0	0	-	0
13	3	10	1.11641	0	-	0	0	0	-	0
14	3	10	1.31486	0	-	0	0	0	-	0
15	3	10	1.9503	1	0	0	1	0	0	2
16	3	10	2.04793	1	0	1	0	0	0	11
17	3	10	1.87616	1	0	0	1	0	0	7
18	3	10	0.488833	0	-	0	0	0	-	0
19	3	10	0.9878	0	-	0	0	0	-	0
20	3	10	0.940367	1	0	1	1	0	0	7
21	3	10	1.10514	1	0	1	1	0	0	7
22	3	10	1.24155	1	0	1	1	0	0	21
23	3	10	1.66475	1	0	1	0	0	0	12
24	3	10	1.85141	1	0	1	0	0	0	11
25	3	10	2.1541	1	0	0	1	0	0	20
26	3	10	2.27816	0	-	0	0	0	-	0
27	3	10	0.790707	0	-	0	0	0	-	0
28	3	10	2.20455	1	0	1	1	0	0	8
29	3	10	2.28388	1	0	1	0	0	0	14
30	3	10	2.22964	1	0	0	1	0	0	35
31	3	10	2.31916	1	0	0	1	0	0	9
32	3	10	2.18412	0	-	0	0	0	-	0
33	3	10	2.35718	1	0	1	1	0	0	18
34	3	10	2.45934	0	-	0	0	0	-	0
35	3	10	2.35992	1	0	0	1	0	0	19
36	3	10	2.45275	1	0	1	0	0	0	27
37	3	10	2.57991	1	0	1	0	0	0	17
38	3	10	2.57357	0	-	0	0	0	-	0
39	3	10	2.5576	1	0	1	0	0	0	15
40	3	10	2.44061	1	0	1	0	0	0	17
41	3	10	2.59896	0	-	0	0	0	-	0
42	3	10	2.5226	1	0	1	0	0	0	36
43	3	10	2.44093	0	-	0	0	0	-	0
44	3	10	2.46979	0	-	0	0	0	-	0
45	3	10	2.55079	1	0	1	1	0	0	7
46	3	10	2.56683	0	-	0	0	0	-	0
47	3	10	2.36319	1	0	1	1	0	0	19
48	3	10	2.13284	1	0	1	1	0	0	23
49	3	10	1.75221	1	0	1	0	0	0	7
50	3	10	2.09205	1	0	1	1	0	0	10
51	3	10	1.88857	0	-	0	0	0	-	0
52	3	10	0.83866	1	0	0	1	0	0	14
53	3	10	1.92039	1	0	1	1	0	0	10
54	3	10	1.86841	1	0	1	0	0	0	3
55	3	10	2.21208	1	0	1	0	0	0	2
1	1	11	2.33728	1	1	1	1	0	0.428571	7
2	1	11	2.47041	-	-	-	-	-	-	-
3	1	11	2.27621	1	1	1	0	0	0.25	4
4	1	11	2.38505	1	0	1	1	0	0	3
5	1	11	1.87182	1	1	0	1	0	0.333333	6
6	1	11	1.99547	1	0	0	1	0	0	6
7	1	11	1.86319	1	1	1	1	1	0.333333	6
8	1	11	2.15022	1	1	1	1	0	0.25	4
9	1	11	1.77001	1	1	0	1	0	1	5
10	1	11	0.790707	1	1	1	0	0	1	2
11	1	11	0.989672	1	1	1	0	0	1	3
12	1	11	1.04669	1	1	1	0	0	1	1
13	1	11	1.11641	-	-	-	-	-	-	-
14	1	11	1.31486	1	1	1	0	0	1	8
15	1	11	1.9503	1	1	0	1	0	1	2
16	1	11	2.04793	1	1	1	0	0	1	3
17	1	11	1.87616	0	-	0	0	0	-	0
18	1	11	0.488833	-	-	-	-	-	-	-
19	1	11	0.9878	0	-	0	0	0	-	0
20	1	11	0.940367	0	-	0	0	0	-	0
21	1	11	1.10514	-	-	-	-	-	-	-
22	1	11	1.24155	-	-	-	-	-	-	-
23	1	11	1.66475	1	1	1	0	0	1	2
24	1	11	1.85141	1	1	1	1	0	1	3
25	1	11	2.1541	1	1	1	0	0	1	1
26	1	11	2.27816	1	0	1	1	0	0	2
27	1	11	0.790707	1	1	0	1	0	0.4	5
28	1	11	2.20455	1	1	1	1	0	0.583333	24
29	1	11	2.28388	1	1	0	1	0	0.5	4
30	1	11	2.22964	1	0	0	1	0	0	2
31	1	11	2.31916	-	-	-	-	-	-	-
32	1	11	2.18412	1	1	1	0	0	0.75	4
33	1	11	2.35718	1	0	0	1	0	0	4
34	1	11	2.45934	1	1	0	1	0	0.5	2
35	1	11	2.35992	0	-	0	0	0	-	0
36	1	11	2.45275	1	1	0	1	0	0.5	2
37	1	11	2.57991	-	-	-	-	-	-	-
38	1	11	2.57357	1	1	0	1	0	0.5	6
39	1	11	2.5576	1	1	0	1	0	0.666667	3
40	1	11	2.44061	0	-	0	0	0	-	0
41	1	11	2.59896	1	1	1	0	0	0.666667	3
42	1	11	2.5226	1	0	0	1	0	0	1
43	1	11	2.44093	0	-	0	0	0	-	0
44	1	11	2.46979	1	0	0	1	0	0	1
45	1	11	2.55079	1	1	1	0	0	0.5	2
46	1	11	2.56683	1	0	0	1	0	0	2
47	1	11	2.36319	1	1	0	1	0	0.5	4
48	1	11	2.13284	1	0	1	1	0	0	2
49	1	11	1.75221	0	-	0	0	0	-	0
50	1	11	2.09205	0	-	0	0	0	-	0
51	1	11	1.88857	1	0	1	0	0	0	2
52	1	11	0.83866	1	0	0	1	0	0	1
53	1	11	1.92039	1	0	0	1	0	0	4
54	1	11	1.86841	1	1	1	0	0	0.666667	3
55	1	11	2.21208	1	1	1	1	0	0.25	4
1	2	11	2.33728	0	-	0	0	0	-	0
2	2	11	2.47041	0	-	0	0	0	-	0
3	2	11	2.27621	1	1	1	1	0	0.2	5
4	2	11	2.38505	1	1	1	0	0	1	1
5	2	11	1.87182	1	0	0	1	0	0	4
6	2	11	1.99547	1	1	1	0	0	1	2
7	2	11	1.86319	1	1	0	1	0	0.2	10
8	2	11	2.15022	1	1	1	0	0	0.4	10
9	2	11	1.77001	1	1	1	0	0	1	1
10	2	11	0.790707	1	1	1	0	0	1	1
11	2	11	0.989672	1	1	0	1	0	0.5	2
12	2	11	1.04669	0	-	0	0	0	-	0
13	2	11	1.11641	0	-	0	0	0	-	0
14	2	11	1.31486	1	1	1	0	0	1	1
15	2	11	1.9503	1	1	1	0	0	1	3
16	2	11	2.04793	1	1	1	0	0	1	1
17	2	11	1.87616	0	-	0	0	0	-	0
18	2	11	0.488833	-	-	-	-	-	-	-
19	2	11	0.9878	1	1	1	0	0	1	3
20	2	11	0.940367	0	-	0	0	0	-	0
21	2	11	1.10514	0	-	0	0	0	-	0
22	2	11	1.24155	-	-	-	-	-	-	-
23	2	11	1.66475	0	-	0	0	0	-	0
24	2	11	1.85141	1	1	1	1	0	1	3
25	2	11	2.1541	1	1	1	0	0	1	3
26	2	11	2.27816	1	0	0	1	1	0	5
27	2	11	0.790707	1	0	1	0	0	0.5	2
28	2	11	2.20455	1	1	0	1	0	0.4	5
29	2	11	2.28388	1	1	0	1	0	0.142857	7
30	2	11	2.22964	-	-	-	-	-	-	-
31	2	11	2.31916	1	1	0	1	0	0.5	2
32	2	11	2.18412	1	1	1	0	0	1	4
33	2	11	2.35718	0	-	0	0	0	-	0
34	2	11	2.45934	1	1	1	0	0	0.333333	3
35	2	11	2.35992	1	0	1	0	0	0	1
36	2	11	2.45275	1	1	0	1	0	0.833333	6
37	2	11	2.57991	-	-	-	-	-	-	-
38	2	11	2.57357	0	-	0	0	0	-	0
39	2	11	2.5576	0	-	0	0	0	-	0
40	2	11	2.44061	1	0	0	1	0	0	2
41	2	11	2.59896	-	-	-	-	-	-	-
42	2	11	2.5226	1	0	1	1	0	0	2
43	2	11	2.44093	1	1	0	1	0	0.333333	3
44	2	11	2.46979	1	0	0	1	0	0	3
45	2	11	2.55079	1	0	0	1	0	0	5
46	2	11	2.56683	0	-	0	0	0	-	0
47	2	11	2.36319	0	-	0	0	0	-	0
48	2	11	2.13284	0	-	0	0	0	-	0
49	2	11	1.75221	1	1	0	1	0	0.666667	3
50	2	11	2.09205	-	-	-	-	-	-	-
51	2	11	1.88857	1	1	1	0	0	0.333333	3
52	2	11	0.83866	1	1	0	1	0	0.666667	3
53	2	11	1.92039	1	1	1	1	1	0.666667	3
54	2	11	1.86841	-	-	-	-	-	-	-
55	2	11	2.21208	1	0	0	1	0	0	1
1	3	11	2.33728	1	1	1	0	0	0.8	5
2	3	11	2.47041	1	1	0	1	0	0.666667	3
3	3	11	2.27621	1	1	1	1	0	1	2
4	3	11	2.38505	1	1	1	1	0	0.142857	7
5	3	11	1.87182	1	0	0	1	0	0	5
6	3	11	1.99547	1	1	0	1	0	0.75	4
7	3	11	1.86319	-	-	-	-	-	-	-
8	3	11	2.15022	1	0	1	1	0	0	8
9	3	11	1.77001	-	-	-	-	-	-	-
10	3	11	0.790707	1	1	1	1	0	0.2	5
11	3	11	0.989672	1	1	1	1	0	0.75	4
12	3	11	1.04669	0	-	0	0	0	-	0
13	3	11	1.11641	-	-	-	-	-	-	-
14	3	11	1.31486	0	-	0	0	0	-	0
15	3	11	1.9503	1	1	1	0	0	1	1
16	3	11	2.04793	0	-	0	0	0	-	0
17	3	11	1.87616	1	1	1	0	0	1	2
18	3	11	0.488833	0	-	0	0	0	-	0
19	3	11	0.9878	1	1	1	0	0	0.666667	3
20	3	11	0.940367	0	-	0	0	0	-	0
21	3	11	1.10514	0	-	0	0	0	-	0
22	3	11	1.24155	-	-	-	-	-	-	-
23	3	11	1.66475	1	1	1	1	0	1	2
24	3	11	1.85141	1	1	0	1	0	1	1
25	3	11	2.1541	1	1	1	0	0	0.666667	3
26	3	11	2.27816	-	-	-	-	-	-	-
27	3	11	0.790707	1	1	1	0	0	1	1
28	3	11	2.20455	1	1	1	0	0	0.666667	3
29	3	11	2.28388	1	1	0	1	0	0.5	6
30	3	11	2.22964	0	-	0	0	0	-	0
31	3	11	2.31916	0	-	0	0	0	-	0
32	3	11	2.18412	1	1	1	1	0	0.333333	3
33	3	11	2.35718	0	-	0	0	0	-	0
34	3	11	2.45934	1	0	1	0	0	0	1
35	3	11	2.35992	0	-	0	0	0	-	0
36	3	11	2.45275	1	0	1	1	0	0	4
37	3	11	2.57991	-	-	-	-	-	-	-
38	3	11	2.57357	1	0	0	1	0	0	2
39	3	11	2.5576	0	-	0	0	0	-	0
40	3	11	2.44061	1	0	0	1	0	0	6
41	3	11	2.59896	1	1	1	1	0	0.5	2
42	3	11	2.5226	1	0	1	0	0	0	4
43	3	11	2.44093	1	0	0	1	0	0	2
44	3	11	2.46979	1	0	1	1	0	0	4
45	3	11	2.55079	1	0	0	1	0	0	2
46	3	11	2.56683	1	0	0	1	0	0	5
47	3	11	2.36319	0	-	0	0	0	-	0
48	3	11	2.13284	1	1	0	1	0	0.333333	3
49	3	11	1.75221	1	0	0	1	0	0	1
50	3	11	2.09205	-	-	-	-	-	-	-
51	3	11	1.88857	1	1	1	0	0	0.1	10
52	3	11	0.83866	1	1	1	0	0	1	1
53	3	11	1.92039	1	0	0	0	1	0	2
54	3	11	1.86841	-	-	-	-	-	-	-
55	3	11	2.21208	1	0	0	1	0	0	2
1	1	12	2.33728	1	1	1	0	0	1	7
2	1	12	2.47041	1	1	1	1	0	0.9375	16
3	1	12	2.27621	1	1	1	1	0	1	3
4	1	12	2.38505	1	1	1	0	0	0.571429	7
5	1	12	1.87182	-	-	-	-	-	-	-
6	1	12	1.99547	1	1	1	0	0	1	5
7	1	12	1.86319	1	1	1	1	0	1	4
8	1	12	2.15022	1	1	1	0	0	0.333333	3
9	1	12	1.77001	1	1	0	1	0	1	5
10	1	12	0.790707	-	-	-	-	-	-	-
11	1	12	0.989672	1	1	1	0	0	0.666667	3
12	1	12	1.04669	1	1	1	1	0	0.5	6
13	1	12	1.11641	0	-	0	0	0	-	0
14	1	12	1.31486	1	1	1	0	0	1	6
15	1	12	1.9503	1	1	0	1	0	1	1
16	1	12	2.04793	0	-	0	0	0	-	0
17	1	12	1.87616	1	1	1	1	0	1	10
18	1	12	0.488833	0	-	0	0	0	-	0
19	1	12	0.9878	0	-	0	0	0	-	0
20	1	12	0.940367	1	1	0	1	0	1	4
21	1	12	1.10514	0	-	0	0	0	-	0
22	1	12	1.24155	0	-	0	0	0	-	0
23	1	12	1.66475	1	1	0	1	0	1	1
24	1	12	1.85141	0	-	0	0	0	-	0
25	1	12	2.1541	0	-	0	0	0	-	0
26	1	12	2.27816	-	-	-	-	-	-	-
27	1	12	0.790707	0	-	0	0	0	-	0
28	1	12	2.20455	1	1	1	0	0	1	6
29	1	12	2.28388	0	-	0	0	0	-	0
30	1	12	2.22964	1	1	1	0	0	1	1
31	1	12	2.31916	0	-	0	0	0	-	0
32	1	12	2.18412	1	0	1	0	0	0	5
33	1	12	2.35718	1	1	0	1	0	1	4
34	1	12	2.45934	1	1	1	0	0	0.333333	3
35	1	12	2.35992	0	-	0	0	0	-	0
36	1	12	2.45275	1	1	1	0	0	1	2
37	1	12	2.57991	1	1	0	1	0	1	2
38	1	12	2.57357	1	0	1	1	0	0	2
39	1	12	2.5576	0	-	0	0	0	-	0
40	1	12	2.44061	1	1	1	0	0	1	5
41	1	12	2.59896	0	-	0	0	0	-	0
42	1	12	2.5226	1	1	1	0	0	1	1
43	1	12	2.44093	0	-	0	0	0	-	0
44	1	12	2.46979	0	-	0	0	0	-	0
45	1	12	2.55079	0	-	0	0	0	-	0
46	1	12	2.56683	1	0	0	1	0	0	1
47	1	12	2.36319	-	-	-	-	-	-	-
48	1	12	2.13284	0	-	0	0	0	-	0
49	1	12	1.75221	1	1	1	0	0	1	2
50	1	12	2.09205	0	-	0	0	0	-	0
51	1	12	1.88857	1	0	1	0	0	0	3
52	1	12	0.83866	1	1	1	0	0	1	6
53	1	12	1.92039	0	-	0	0	0	-	0
54	1	12	1.86841	1	1	0	1	0	1	2
55	1	12	2.21208	1	1	1	0	0	1	2
1	2	12	2.33728	1	1	1	0	0	1	5
2	2	12	2.47041	1	1	1	1	0	1	5
3	2	12	2.27621	1	0	1	0	0	0	4
4	2	12	2.38505	0	-	0	0	0	-	0
5	2	12	1.87182	0	-	0	0	0	-	0
6	2	12	1.99547	1	1	1	0	0	0.636364	11
7	2	12	1.86319	1	1	1	1	0	0.333333	3
8	2	12	2.15022	1	1	1	0	0	0.4	5
9	2	12	1.77001	1	1	1	0	0	1	1
10	2	12	0.790707	1	1	0	1	0	1	2
11	2	12	0.989672	1	1	0	1	0	1	3
12	2	12	1.04669	1	1	1	0	0	1	3
13	2	12	1.11641	0	-	0	0	0	-	0
14	2	12	1.31486	0	-	0	0	0	-	0
15	2	12	1.9503	0	-	0	0	0	-	0
16	2	12	2.04793	0	-	0	0	0	-	0
17	2	12	1.87616	1	1	1	1	0	1	3
18	2	12	0.488833	1	1	1	0	0	1	1
19	2	12	0.9878	-	-	-	-	-	-	-
20	2	12	0.940367	1	1	1	0	0	1	2
21	2	12	1.10514	0	-	0	0	0	-	0
22	2	12	1.24155	0	-	0	0	0	-	0
23	2	12	1.66475	0	-	0	0	0	-	0
24	2	12	1.85141	1	1	1	0	0	1	7
25	2	12	2.1541	0	-	0	0	0	-	0
26	2	12	2.27816	1	1	1	0	0	1	3
27	2	12	0.790707	0	-	0	0	0	-	0
28	2	12	2.20455	1	1	1	0	0	1	4
29	2	12	2.28388	1	1	1	0	0	1	1
30	2	12	2.22964	0	-	0	0	0	-	0
31	2	12	2.31916	-	-	-	-	-	-	-
32	2	12	2.18412	0	-	0	0	0	-	0
33	2	12	2.35718	1	1	1	0	0	1	4
34	2	12	2.45934	1	0	1	0	0	0	1
35	2	12	2.35992	0	-	0	0	0	-	0
36	2	12	2.45275	0	-	0	0	0	-	0
37	2	12	2.57991	-	-	-	-	-	-	-
38	2	12	2.57357	0	-	0	0	0	-	0
39	2	12	2.5576	0	-	0	0	0	-	0
40	2	12	2.44061	1	1	1	0	0	1	1
41	2	12	2.59896	1	0	1	0	0	0	2
42	2	12	2.5226	1	0	1	0	0	0	1
43	2	12	2.44093	1	1	1	1	0	1	2
44	2	12	2.46979	1	1	1	0	0	0.666667	3
45	2	12	2.55079	0	-	0	0	0	-	0
46	2	12	2.56683	1	0	1	1	0	0	5
47	2	12	2.36319	0	-	0	0	0	-	0
48	2	12	2.13284	1	1	0	1	0	0.333333	6
49	2	12	1.75221	-	-	-	-	-	-	-
50	2	12	2.09205	0	-	0	0	0	-	0
51	2	12	1.88857	1	1	1	0	0	1	2
52	2	12	0.83866	0	-	0	0	0	-	0
53	2	12	1.92039	1	1	0	1	0	1	1
54	2	12	1.86841	0	-	0	0	0	-	0
55	2	12	2.21208	0	-	0	0	0	-	0
1	3	12	2.33728	1	1	1	0	0	1	4
2	3	12	2.47041	1	1	1	0	0	1	7
3	3	12	2.27621	1	1	1	1	0	0.5	4
4	3	12	2.38505	1	1	1	0	0	0.5	2
5	3	12	1.87182	1	1	1	1	0	0.291667	24
6	3	12	1.99547	0	-	0	0	0	-	0
7	3	12	1.86319	0	-	0	0	0	-	0
8	3	12	2.15022	1	1	1	1	0	1	9
9	3	12	1.77001	1	1	1	0	0	1	4
10	3	12	0.790707	-	-	-	-	-	-	-
11	3	12	0.989672	1	1	0	1	0	1	5
12	3	12	1.04669	1	1	1	0	0	1	1
13	3	12	1.11641	0	-	0	0	0	-	0
14	3	12	1.31486	1	1	1	0	0	1	1
15	3	12	1.9503	1	1	0	1	0	1	2
16	3	12	2.04793	1	1	1	1	0	1	2
17	3	12	1.87616	1	1	1	0	0	1	1
18	3	12	0.488833	1	1	0	1	0	1	1
19	3	12	0.9878	1	1	1	0	0	1	1
20	3	12	0.940367	1	1	0	1	0	1	7
21	3	12	1.10514	1	1	0	1	0	1	2
22	3	12	1.24155	0	-	0	0	0	-	0
23	3	12	1.66475	1	1	0	1	0	1	3
24	3	12	1.85141	1	1	1	0	0	1	4
25	3	12	2.1541	0	-	0	0	0	-	0
26	3	12	2.27816	-	-	-	-	-	-	-
27	3	12	0.790707	0	-	0	0	0	-	0
28	3	12	2.20455	0	-	0	0	0	-	0
29	3	12	2.28388	1	1	1	1	0	1	3
30	3	12	2.22964	-	-	-	-	-	-	-
31	3	12	2.31916	-	-	-	-	-	-	-
32	3	12	2.18412	1	1	0	1	0	1	2
33	3	12	2.35718	0	-	0	0	0	-	0
34	3	12	2.45934	0	-	0	0	0	-	0
35	3	12	2.35992	0	-	0	0	0	-	0
36	3	12	2.45275	1	1	1	0	0	1	2
37	3	12	2.57991	1	1	0	1	0	1	1
38	3	12	2.57357	0	-	0	0	0	-	0
39	3	12	2.5576	0	-	0	0	0	-	0
40	3	12	2.44061	1	1	1	0	0	1	1
41	3	12	2.59896	0	-	0	0	0	-	0
42	3	12	2.5226	0	-	0	0	0	-	0
43	3	12	2.44093	1	1	1	0	0	1	1
44	3	12	2.46979	0	-	0	0	0	-	0
45	3	12	2.55079	0	-	0	0	0	-	0
46	3	12	2.56683	1	1	0	1	0	1	2
47	3	12	2.36319	-	-	-	-	-	-	-
48	3	12	2.13284	0	-	0	0	0	-	0
49	3	12	1.75221	0	-	0	0	0	-	0
50	3	12	2.09205	1	1	1	0	0	1	2
51	3	12	1.88857	0	-	0	0	0	-	0
52	3	12	0.83866	1	1	1	0	0	1	1
53	3	12	1.92039	0	-	0	0	0	-	0
54	3	12	1.86841	1	1	1	0	0	1	1
55	3	12	2.21208	1	1	0	1	0	1	2
1	1	13	2.33728	1	0	1	0	0	0	1
2	1	13	2.47041	0	-	0	0	0	-	0
3	1	13	2.27621	1	1	1	1	0	1	3
4	1	13	2.38505	1	1	1	0	0	1	3
5	1	13	1.87182	1	1	1	1	0	1	11
6	1	13	1.99547	1	1	1	0	0	0.8	5
7	1	13	1.86319	0	-	0	0	0	-	0
8	1	13	2.15022	-	-	-	-	-	-	-
9	1	13	1.77001	1	1	1	0	0	1	3
10	1	13	0.790707	1	1	0	1	0	1	2
11	1	13	0.989672	-	-	-	-	-	-	-
12	1	13	1.04669	1	1	1	0	0	0.75	4
13	1	13	1.11641	1	1	1	0	0	1	3
14	1	13	1.31486	1	1	1	0	0	1	8
15	1	13	1.9503	1	1	1	1	0	1	10
16	1	13	2.04793	1	1	1	0	0	1	1
17	1	13	1.87616	1	1	1	0	0	1	5
18	1	13	0.488833	1	1	1	0	0	1	3
[truncated: 1,302 more rows]

## Sheet: Mortality
Period	Month	Aedes aegypti				Aedes albopictus				Culex spp.				Total	Total emergence
		Total	Dead larvae	Dead pupae	Emergence	Total	Dead larvae	Dead pupae	Emergence	Total	Dead larvae	Dead pupae	Emergence
Before	1	537	15	1	521	627	6	5	616	174	7	0	167	1338	1304
Before	2	603	34	2	567	542	21	2	519	21	2	0	19	1166	1105
Before	3	681	13	1	667	590	10	0	580	155	1	0	154	1426	1401
Before	4	485	13	0	472	775	9	3	763	281	11	0	270	1541	1505
Before	5	523	10	0	513	659	13	1	645	96	5	0	91	1278	1249
Before	6	396	5	0	391	414	9	2	403	73	19	0	54	883	848
Before	7	337	9	0	328	418	6	0	412	148	36	0	112	903	852
Before	8	193	1	0	192	415	7	0	408	22	1	0	21	630	621
Before	9	473	8	0	465	422	0	0	422	216	0	0	216	1111	1103
Before	10	1029	0	0	1029	659	3	0	656	6	0	0	6	1694	1691
During	11	169	24	75	70	210	6	56	148	6	1	0	5	385	223
During	12	220	49	121	50	101	44	37	20	0	0	0	0	321	70
During	13	430	120	292	18	203	47	97	59	0	0	0	0	633	77
During	14	646	80	521	45	190	27	133	30	217	36	119	62	1053	137
Early after	15	685	9	99	577	488	4	94	390	5	0	0	5	1178	972
Early after	16	795	7	113	675	769	1	76	692	41	0	0	41	1605	1408
Early after	17	1185	1	66	1118	815	0	38	777	15	0	0	15	2015	1910
Late after	18	2278	0	7	2271	1708	0	10	1698	31	0	0	31	4017	4000
Late after	19	2084	3	7	2074	1205	2	25	1178	18	0	0	18	3307	3270
Late after	20	2198	0	3	2195	1226	0	0	1226	14	0	0	14	3438	3435
